# Supplementary material for: Deficient butyrate-producing capacity in the gut microbiome is associated with bacterial network disturbances and fatigue symptoms in ME/CFS
Source: Cell Host Microbe. Author manuscript; Available in PMC 2023 May 15. (PMC10183837; doi:10.1016/j.chom.2023.01.004)
Supplement: Table S1 [file NIHMS1884352-supplement-Table_S1.xlsx]

## Sheet: Table S1
Table S1. Generalized linear regression showing the relationship between ME/CFS status and (A) alpha diversity metrics, (B) fecal quantities of bacteria and the but gene by qPCR, and (C-F) the metagenomic counts (CPM) of genes along the (C) Acetyl-CoA, (D)Glutarate, (E) Lysine, and the (F) 4-Aminobutyrate pathways of butyrate production (complete model results).
Table S1A	shannon			evenness			observed species
Predictors	BetaEst	95% CI	p-value	BetaEst	95% CI	p-value	Fold Change	95% CI	p-value
(Intercept)	0.63	0.60 - 0.67	<0.001	-0.31	-0.34 - -0.28	<0.001	432.26	400.00 - 467.11	<0.001
ME/CFS	-0.02	-0.05 - 0.00	0.103	-0.02	-0.04 - 0.00	0.096	0.98	0.93 - 1.03	0.481
sr-IBS	-0.03	-0.06 - 0.00	0.054	-0.03	-0.06 - 0.00	0.032	1.01	0.94 - 1.07	0.865
Site 2(Florida)	0	-0.05 - 0.05	0.973	0	-0.04 - 0.04	0.954	0.99	0.90 - 1.09	0.859
Site 3(Nevada)	-0.02	-0.06 - 0.02	0.246	-0.02	-0.05 - 0.02	0.279	0.95	0.88 - 1.03	0.222
Site 4(New York)	0.01	-0.03 - 0.04	0.673	0	-0.03 - 0.04	0.814	1.05	0.98 - 1.14	0.166
Site 5(Utah)	0	-0.03 - 0.04	0.863	0	-0.03 - 0.03	0.957	1.02	0.95 - 1.10	0.522
Sex	-0.01	-0.04 - 0.02	0.582	-0.01	-0.03 - 0.02	0.669	0.97	0.91 - 1.03	0.268
BMI	0	-0.01 - 0.01	0.92	0	-0.01 - 0.01	0.726	0.98	0.96 - 1.00	0.119
Hispanic	0.01	-0.05 - 0.06	0.85	0	-0.05 - 0.06	0.886	1.02	0.90 - 1.15	0.758
Non-White & Non-Hispanic	-0.02	-0.07 - 0.03	0.37	-0.02	-0.07 - 0.03	0.395	0.94	0.85 - 1.05	0.291
Age	0.02	0.00 - 0.03	0.016	0.01	0.00 - 0.02	0.023	1.03	1.01 - 1.06	0.011
Antibiotics	0.01	-0.03 - 0.05	0.677	0.01	-0.02 - 0.05	0.52	0.96	0.88 - 1.04	0.292
Probiotics	0.02	-0.01 - 0.05	0.237	0.02	-0.01 - 0.04	0.186	1	0.94 - 1.06	0.871
Prebiotics	-0.04	-0.09 - 0.01	0.125	-0.03	-0.08 - 0.01	0.133	0.94	0.85 - 1.04	0.223
Results for each outcome variable in A were estimated using linear regression (Shannon and evenness) or a negative binomial generalized linear model (observed species) and adjusted for covariates. BetaEst (Beta estimate values) or Fold Change, 95% Confidence Intervals (CI), and p-value are shown for each model. Significant predictors (p<0.05) are indicated in bold.
Table S1B	Roseburia/Eubacterium 16S			F. prausnitzii 16S			total 16S/ACN			but gene
Predictors	Fold Change	95% CI	p-value	Fold Change	95% CI	p-value	Fold Change	95% CI	p	Fold Change	95% CI	p-value
(Intercept)	10000000000	8E+9-3E+10	<0.001	7030000000	3E+9-1E+10	<0.001	1210000000000	1.21E+12-1.89E+12	<0.001	800000000	3E+8-2E+09	<0.001
ME/CFS	0.56	0.33 - 0.93	0.026	0.61	0.38 - 0.98	0.043	2.08	1.77 - 2.84	<0.001	0.51	0.28 - 0.93	0.028
sr-IBS	0.69	0.38 - 1.28	0.245	0.74	0.42 - 1.31	0.301	0.75	0.37 - 1.09	0.132	0.63	0.30 - 1.28	0.203
Site 2 (Florida)	1.99	0.80 - 4.97	0.141	1.63	0.70 - 3.82	0.262	2.08	1.52 - 3.65	0.011	1.79	0.61 - 5.22	0.288
Site 3 (Nevada)	1.41	0.65 - 3.06	0.382	1.14	0.56 - 2.35	0.715	1.33	0.86 - 2.12	0.236	1.82	0.74 - 4.50	0.195
Site 4 (New York)	1.24	0.60 - 2.57	0.554	1.21	0.61 - 2.37	0.586	0.85	0.41 - 1.31	0.464	0.95	0.41 - 2.23	0.915
Site 5 (Utah)	1.12	0.57 - 2.20	0.742	1.09	0.58 - 2.04	0.792	1.25	0.83 - 1.88	0.302	1.22	0.55 - 2.69	0.627
Sex	0.81	0.46 - 1.43	0.463	0.7	0.41 - 1.20	0.194	0.95	0.60 - 1.34	0.77	1.04	0.53 - 2.03	0.91
BMI	0.79	0.63 – 1.00	0.052	0.8	0.64 - 0.99	0.043	0.81	0.67 - 0.94	0.004	0.82	0.62 - 1.07	0.148
Hispanic	0.48	0.16 - 1.46	0.195	0.86	0.30 - 2.43	0.776	0.88	0.17 - 1.77	0.714	0.3	0.08 - 1.13	0.076
Non-White & Non-Hispanic	1.8	0.66 - 4.91	0.256	1.91	0.75 - 4.87	0.178	1.01	0.39 - 1.87	0.975	2.72	0.84 - 8.84	0.098
Age	0.99	0.78 - 1.27	0.951	0.98	0.78 - 1.23	0.864	1.14	0.99 - 1.32	0.083	1.17	0.88 - 1.55	0.289
Antibiotics	0.7	0.32 - 1.55	0.379	0.44	0.21 - 0.91	0.029	0.52	0.49 - 0.84	0.008	0.35	0.14 - 0.90	0.03
Probiotics	1.03	0.59 - 1.80	0.912	1.42	0.84 - 2.38	0.189	1.08	0.74 - 1.52	0.652	1	0.52 - 1.92	0.993
Prebiotics	0.67	0.25 - 1.74	0.408	0.73	0.30 - 1.79	0.494	0.71	0.12 - 1.26	0.24	0.61	0.20 - 1.88	0.391
Results for each outcome variable in B were estimated using generalized linear regression with a Gamma distribution with log link and adjusted for covariates. Fold Change, 95% Confidence Intervals (CI), and p-value are shown for each model. ACN= Average 16S rRNA gene copy number. Significant predictors (p<0.05) are indicated in bold.
Table S1C	Acetyl-CoA pathway
	thl			bhbd			cro			bcd			etfA			etfB			but			buk
Predictors	Fold Change	95% CI	p-value	Fold Change	95% CI	p-value	Fold Change	95% CI	p-value	Fold Change	95% CI	p-value	Fold Change	95% CI	p-value	Fold Change	95% CI	p-value	Fold Change	95% CI	p-value	Fold Change	95% CI	p-value
(Intercept)	275.78	216 – 353	<0.001	203.9	160 – 260	<0.001	192.18	152 – 244	<0.001	523.23	420 – 655	<0.001	455.1	383 – 542	<0.001	330.2	278 – 392	<0.001	237.18	182 – 311	<0.001	114.07	98 – 132	<0.001
ME/CFS	0.86	0.72 – 1.03	0.087	0.81	0.68 – 0.96	0.014	0.8	0.68 – 0.95	0.008	0.85	0.73 – 1.00	0.043	0.84	0.74 – 0.95	0.005	0.85	0.75 – 0.96	0.007	0.75	0.62 – 0.91	0.003	0.93	0.84 – 1.04	0.18
sr-IBS	1.02	0.83 – 1.25	0.874	1.08	0.88 – 1.32	0.465	1.07	0.88 – 1.31	0.473	1.06	0.88 – 1.28	0.522	1.03	0.89 – 1.19	0.731	1.03	0.89 – 1.19	0.675	1.08	0.87 – 1.36	0.493	0.94	0.83 – 1.07	0.345
Site 2 (Florida)	1.04	0.77 – 1.41	0.806	1.03	0.76 – 1.39	0.868	1.01	0.75 – 1.35	0.97	0.97	0.74 – 1.28	0.839	0.97	0.78 – 1.20	0.759	0.96	0.78 – 1.19	0.713	0.97	0.70 – 1.36	0.869	0.91	0.76 – 1.10	0.339
Site 3 (Nevada)	1.06	0.83 – 1.36	0.634	0.99	0.78 – 1.27	0.964	1.01	0.79 – 1.28	0.951	1	0.80 – 1.25	0.987	0.99	0.83 – 1.18	0.879	0.99	0.83 – 1.18	0.903	0.95	0.72 – 1.25	0.72	1.08	0.93 – 1.26	0.339
Site 4 (New York)	1.01	0.79 – 1.28	0.962	0.97	0.76 – 1.23	0.795	0.96	0.76 – 1.22	0.753	0.98	0.78 – 1.21	0.819	0.91	0.77 – 1.08	0.274	0.92	0.77 – 1.09	0.311	0.94	0.72 – 1.22	0.644	0.87	0.75 – 1.01	0.061
Site 5 (Utah)	1.02	0.81 – 1.27	0.877	0.98	0.78 – 1.21	0.828	0.98	0.79 – 1.21	0.837	0.99	0.81 – 1.21	0.915	0.97	0.83 – 1.14	0.713	0.98	0.84 – 1.14	0.776	0.96	0.75 – 1.23	0.773	0.98	0.86 – 1.12	0.782
Sex	0.92	0.76 – 1.10	0.356	0.87	0.72 – 1.05	0.149	0.89	0.75 – 1.07	0.227	0.96	0.81 – 1.14	0.67	0.92	0.81 – 1.05	0.244	0.94	0.82 – 1.07	0.332	0.86	0.70 – 1.06	0.165	0.99	0.88 – 1.10	0.804
BMI	0.94	0.87 – 1.02	0.11	0.94	0.87 – 1.01	0.103	0.96	0.89 – 1.03	0.221	0.97	0.91 – 1.04	0.426	0.99	0.94 – 1.05	0.81	1	0.95 – 1.05	0.976	0.92	0.84 – 1.00	0.045	1.02	0.97 – 1.07	0.389
Hispanic	0.98	0.68 – 1.46	0.929	0.95	0.66 – 1.41	0.802	0.96	0.67 – 1.41	0.821	1.12	0.80 – 1.61	0.499	1.08	0.83 – 1.42	0.556	1.09	0.84 – 1.43	0.503	0.89	0.60 – 1.37	0.563	1.05	0.84 – 1.33	0.66
Non-White & Non-Hispanic	0.96	0.69 – 1.36	0.796	1	0.73 – 1.41	0.993	0.97	0.71 – 1.37	0.874	0.95	0.71 – 1.30	0.736	0.91	0.72 – 1.16	0.411	0.91	0.73 – 1.16	0.43	1.09	0.77 – 1.60	0.637	0.92	0.76 – 1.14	0.437
Age	1.01	0.93 – 1.09	0.79	1	0.93 – 1.09	0.926	1	0.93 – 1.08	0.907	1.01	0.94 – 1.09	0.695	1.02	0.96 – 1.08	0.582	1.02	0.96 – 1.08	0.535	0.99	0.90 – 1.08	0.76	1.02	0.97 – 1.07	0.414
Antibiotics	0.9	0.69 – 1.18	0.41	0.95	0.74 – 1.25	0.703	0.92	0.71 – 1.19	0.499	0.86	0.68 – 1.11	0.224	0.94	0.78 – 1.14	0.528	0.93	0.78 – 1.13	0.453	0.99	0.75 – 1.34	0.966	0.97	0.83 – 1.15	0.754
Probiotics	0.99	0.82 – 1.19	0.876	1	0.83 – 1.21	0.998	1	0.84 – 1.20	0.957	1.03	0.87 – 1.22	0.709	1.02	0.89 – 1.16	0.79	1.03	0.90 – 1.17	0.669	1.03	0.84 – 1.26	0.763	0.98	0.87 – 1.09	0.665
Prebiotics	1.08	0.80 – 1.50	0.622	1.07	0.79 – 1.48	0.654	1.06	0.79 – 1.45	0.712	1.04	0.79 – 1.40	0.795	1.07	0.86 – 1.34	0.577	1.07	0.87 – 1.34	0.532	0.94	0.68 – 1.34	0.733	1.13	0.93 – 1.38	0.216
Table S1D	Glutarate pathway
		gctA			gctB			hgCoAdA			hgCoAdB			hgCoAdC			gcdA			gcdB
Predictors	Fold Change	95% CI	p-value	Fold Change	95% CI	p-value	Fold Change	95% CI	p-value	Fold Change	95% CI	p-value	Fold Change	95% CI	p-value	Fold Change	95% CI	p-value	Fold Change	95% CI	p-value
(Intercept)	20.03	14.44 – 28.14	<0.001	16.49	11.74 – 23.48	<0.001	19.12	14.00 – 26.40	<0.001	32.24	23.99 – 43.79	<0.001	24.23	17.19 – 34.67	<0.001	36.66	26.16 – 52.11	<0.001	382.26	331.79 – 441.47	<0.001
ME/CFS	0.78	0.61 – 0.98	0.029	0.79	0.62 – 1.01	0.051	0.81	0.65 – 1.01	0.054	0.82	0.67 – 1.01	0.063	0.77	0.60 – 0.98	0.034	0.77	0.60 – 0.98	0.028	0.94	0.85 – 1.04	0.225
sr-IBS	0.99	0.75 – 1.32	0.955	1.04	0.78 – 1.39	0.804	1.03	0.80 – 1.35	0.817	0.99	0.77 – 1.28	0.955	1.03	0.77 – 1.39	0.827	1.05	0.79 – 1.40	0.737	0.96	0.86 – 1.08	0.513
Site 2(Florida)	1.16	0.78 – 1.76	0.465	1.17	0.77 – 1.80	0.47	1.18	0.80 – 1.74	0.405	1.08	0.75 – 1.58	0.68	1.16	0.75 – 1.80	0.509	1.16	0.76 – 1.78	0.497	0.93	0.78 – 1.10	0.382
Site 3(Nevada)	1.23	0.88 – 1.73	0.227	1.22	0.86 – 1.73	0.272	1.22	0.89 – 1.68	0.226	1.19	0.87 – 1.61	0.281	1.22	0.85 – 1.75	0.276	1.21	0.85 – 1.71	0.292	1	0.87 – 1.16	0.982
Site 4(New York)	1.18	0.85 – 1.62	0.321	1.21	0.86 – 1.69	0.268	1.18	0.87 – 1.60	0.286	1.16	0.87 – 1.56	0.308	1.23	0.88 – 1.73	0.228	1.19	0.85 – 1.65	0.315	0.91	0.80 – 1.05	0.202
Site 5(Utah)	1.06	0.79 – 1.43	0.682	1.05	0.76 – 1.42	0.777	1.08	0.81 – 1.43	0.587	1.03	0.78 – 1.34	0.854	1.13	0.82 – 1.55	0.434	1.05	0.77 – 1.42	0.774	0.98	0.86 – 1.11	0.7
Sex	1.03	0.80 – 1.33	0.795	1.01	0.77 – 1.31	0.941	1.01	0.79 – 1.28	0.931	1.02	0.81 – 1.29	0.838	0.96	0.73 – 1.25	0.775	1.01	0.77 – 1.31	0.942	0.96	0.86 – 1.07	0.435
BMI	0.98	0.89 – 1.09	0.75	0.98	0.88 – 1.09	0.711	0.99	0.90 – 1.09	0.8	0.99	0.91 – 1.09	0.891	0.98	0.88 – 1.10	0.724	0.98	0.88 – 1.09	0.643	0.99	0.94 – 1.03	0.523
Hispanic	0.79	0.48 – 1.36	0.344	0.84	0.50 – 1.49	0.512	0.82	0.51 – 1.38	0.414	0.84	0.53 – 1.38	0.438	0.85	0.50 – 1.54	0.544	0.8	0.48 – 1.42	0.406	1.08	0.88 – 1.35	0.452
NonWhite and NonHispanic	1.24	0.82 – 2.00	0.338	1.3	0.84 – 2.14	0.259	1.25	0.84 – 1.97	0.301	1.26	0.86 – 1.94	0.265	1.23	0.78 – 2.04	0.399	1.26	0.81 – 2.07	0.325	0.94	0.78 – 1.14	0.514
Age	0.98	0.88 – 1.10	0.771	0.97	0.87 – 1.08	0.573	0.99	0.89 – 1.09	0.816	0.97	0.88 – 1.07	0.603	0.98	0.87 – 1.10	0.707	0.98	0.87 – 1.09	0.677	1.01	0.96 – 1.06	0.701
Antibiotics	1.17	0.83 – 1.70	0.385	1.07	0.75 – 1.58	0.706	1.06	0.76 – 1.51	0.735	1.11	0.81 – 1.56	0.528	1.07	0.74 – 1.59	0.724	1.09	0.76 – 1.61	0.641	1.02	0.88 – 1.19	0.818
Probiotics	1.04	0.81 – 1.34	0.772	1	0.77 – 1.31	0.989	0.99	0.78 – 1.26	0.911	1	0.79 – 1.26	0.977	1.01	0.77 – 1.32	0.962	1	0.77 – 1.30	0.976	1	0.90 – 1.11	0.991
Prebiotics	1.36	0.90 – 2.12	0.161	1.37	0.90 – 2.18	0.16	1.35	0.91 – 2.05	0.152	1.28	0.88 – 1.91	0.218	1.36	0.88 – 2.18	0.185	1.29	0.84 – 2.04	0.263	1.05	0.88 – 1.26	0.604
Table S1E	Lysine pathway
		kamA			kamD			kamE			kdd			kce			kal			atoA			atoD
Predictors	Fold Change	95% CI	p-value	Fold Change	95% CI	p-value	Fold Change	95% CI	p-value	Fold Change	95% CI	p-value	Fold Change	95% CI	p-value	Fold Change	95% CI	p-value	Fold Change	95% CI	p-value	Fold Change	95% CI	p-value
(Intercept)	93.61	63.67 – 140.07	<0.001	121.56	84.36 – 178.01	<0.001	62.02	42.15 – 92.87	<0.001	105.85	77.68 – 145.95	<0.001	65.59	46.61 – 93.61	<0.001	32.05	21.86 – 47.81	<0.001	51.89	35.54 – 77.07	<0.001	49.06	32.62 – 75.27	<0.001
ME/CFS	0.81	0.63 – 1.06	0.129	0.82	0.64 – 1.05	0.122	0.81	0.62 – 1.06	0.129	0.88	0.71 – 1.09	0.252	0.91	0.72 – 1.15	0.439	0.86	0.66 – 1.11	0.254	0.76	0.59 – 0.98	0.042	0.71	0.54 – 0.94	0.02
sr-IBS	1.01	0.73 – 1.41	0.939	1	0.73 – 1.37	0.992	0.99	0.71 – 1.38	0.943	1.13	0.87 – 1.47	0.37	1.09	0.82 – 1.46	0.557	1	0.73 – 1.39	0.992	0.98	0.71 – 1.36	0.883	0.98	0.70 – 1.41	0.93
Site 2(Florida)	0.75	0.47 – 1.21	0.228	0.73	0.47 – 1.16	0.174	0.72	0.45 – 1.17	0.172	0.86	0.59 – 1.27	0.443	0.79	0.52 – 1.21	0.272	0.72	0.45 – 1.16	0.166	0.78	0.49 – 1.25	0.289	0.77	0.46 – 1.29	0.302
Site 3(Nevada)	0.97	0.65 – 1.45	0.881	0.98	0.67 – 1.43	0.901	0.95	0.63 – 1.42	0.803	1	0.72 – 1.38	0.992	1	0.70 – 1.43	0.985	0.97	0.65 – 1.44	0.868	0.91	0.61 – 1.35	0.625	0.89	0.58 – 1.36	0.583
Site 4(New York)	0.79	0.54 – 1.16	0.224	0.8	0.56 – 1.16	0.234	0.8	0.54 – 1.17	0.241	0.91	0.67 – 1.23	0.523	0.89	0.64 – 1.26	0.514	0.83	0.57 – 1.21	0.327	0.78	0.54 – 1.15	0.201	0.79	0.53 – 1.19	0.255
Site 5(Utah)	0.97	0.67 – 1.37	0.85	0.98	0.70 – 1.37	0.907	0.97	0.68 – 1.38	0.86	1.01	0.75 – 1.34	0.963	0.99	0.72 – 1.35	0.944	0.96	0.68 – 1.36	0.837	0.96	0.68 – 1.36	0.839	0.99	0.68 – 1.44	0.965
Sex	1.05	0.77 – 1.40	0.762	1.04	0.78 – 1.37	0.79	1.05	0.78 – 1.41	0.724	1.04	0.82 – 1.32	0.73	1.11	0.85 – 1.45	0.424	1.04	0.77 – 1.39	0.804	1.02	0.76 – 1.37	0.881	0.97	0.70 – 1.32	0.837
BMI	1.07	0.94 – 1.21	0.296	1.09	0.97 – 1.22	0.148	1.08	0.96 – 1.23	0.188	1.07	0.97 – 1.18	0.184	1.07	0.96 – 1.19	0.244	1.07	0.95 – 1.21	0.25	1.09	0.97 – 1.23	0.159	1.1	0.97 – 1.26	0.135
Hispanic	1.9	1.07 – 3.62	0.031	1.9	1.10 – 3.50	0.024	1.99	1.11 – 3.82	0.021	1.74	1.09 – 2.91	0.022	1.99	1.19 – 3.52	0.009	1.87	1.05 – 3.56	0.034	1.86	1.06 – 3.51	0.034	1.8	0.98 – 3.59	0.063
NonWhite and NonHispanic	0.5	0.31 – 0.89	0.011	0.53	0.33 – 0.92	0.014	0.51	0.31 – 0.90	0.012	0.55	0.37 – 0.86	0.006	0.48	0.31 – 0.79	0.002	0.53	0.32 – 0.93	0.016	0.47	0.29 – 0.83	0.005	0.54	0.32 – 1.00	0.033
Age	1.12	0.99 – 1.28	0.074	1.12	0.99 – 1.26	0.074	1.14	1.00 – 1.29	0.048	1.07	0.96 – 1.18	0.226	1.06	0.95 – 1.19	0.279	1.11	0.98 – 1.26	0.099	1.13	1.00 – 1.28	0.056	1.14	0.99 – 1.30	0.061
Antibiotics	0.73	0.48 – 1.14	0.132	0.78	0.53 – 1.19	0.215	0.73	0.48 – 1.14	0.133	0.82	0.59 – 1.17	0.246	0.84	0.59 – 1.24	0.361	0.78	0.52 – 1.21	0.233	0.74	0.49 – 1.15	0.149	0.72	0.46 – 1.16	0.145
Probiotics	0.97	0.73 – 1.31	0.849	0.97	0.74 – 1.30	0.841	0.97	0.72 – 1.32	0.839	0.99	0.78 – 1.26	0.932	1.03	0.80 – 1.35	0.808	0.99	0.74 – 1.34	0.97	1.01	0.76 – 1.35	0.963	1.02	0.74 – 1.40	0.919
Prebiotics	1.14	0.71 – 1.92	0.601	1.2	0.77 – 1.98	0.442	1.18	0.74 – 2.00	0.509	1.17	0.79 – 1.78	0.443	1.22	0.80 – 1.94	0.381	1.13	0.71 – 1.90	0.622	1.18	0.74 – 1.97	0.514	1.31	0.79 – 2.30	0.317
Table S1F	4-Aminobutyrate pathway
		abfH			4hbt			abfD
Predictors	Fold Change	95% CI	p-value	Fold Change	95% CI	p-value	Fold Change	95% CI	p-value
(Intercept)	47.23	34.49 – 65.52	<0.001	44.5	33.07 – 60.55	<0.001	71.56	52.98 – 97.86	<0.001
ME/CFS	0.96	0.76 – 1.21	0.744	1.02	0.83 – 1.26	0.869	1.01	0.80 – 1.26	0.957
sr-IBS	1.29	0.98 – 1.70	0.064	1.24	0.97 – 1.61	0.083	1.11	0.85 – 1.45	0.449
Site 2(Florida)	0.89	0.60 – 1.33	0.572	0.85	0.59 – 1.23	0.38	0.98	0.67 – 1.44	0.921
Site 3(Nevada)	0.97	0.70 – 1.34	0.857	0.9	0.66 – 1.23	0.502	0.97	0.71 – 1.33	0.866
Site 4(New York)	1.08	0.78 – 1.48	0.651	0.92	0.69 – 1.23	0.574	0.96	0.71 – 1.31	0.817
Site 5(Utah)	0.99	0.73 – 1.32	0.935	1	0.76 – 1.31	0.983	0.93	0.70 – 1.24	0.637
Sex	1.04	0.81 – 1.32	0.775	1.09	0.86 – 1.37	0.482	1.1	0.87 – 1.39	0.435
BMI	1	0.90 – 1.11	1	1.03	0.94 – 1.13	0.553	0.96	0.87 – 1.06	0.379
Hispanic	1.43	0.89 – 2.41	0.154	1.33	0.86 – 2.17	0.209	1.14	0.71 – 1.90	0.596
NonWhite and NonHispanic	0.89	0.58 – 1.42	0.594	0.63	0.43 – 0.96	0.024	0.88	0.58 – 1.38	0.541
Age	1.01	0.91 – 1.12	0.886	1.01	0.92 – 1.12	0.777	1.04	0.94 – 1.16	0.449
Antibiotics	0.93	0.67 – 1.34	0.697	0.9	0.65 – 1.25	0.502	0.83	0.59 – 1.18	0.27
Probiotics	1.22	0.96 – 1.56	0.11	1.09	0.87 – 1.37	0.458	1.15	0.91 – 1.47	0.236
Prebiotics	1.02	0.68 – 1.58	0.926	1.23	0.84 – 1.84	0.3	0.99	0.66 – 1.51	0.949
Results for each gene (outcome variable) in C, D, E, F were estimated using generalized linear regression with a Gamma distribution and log link and adjusted for covariates. Fold Change, 95% Confidence Intervals (CI), and p-values are shown for each model. Significant predictors (p<0.05) are indicated in bold.
