# Supplementary material for: Deficient butyrate-producing capacity in the gut microbiome is associated with bacterial network disturbances and fatigue symptoms in ME/CFS
Source: Cell Host Microbe. Author manuscript; Available in PMC 2023 May 15. (PMC10183837; doi:10.1016/j.chom.2023.01.004)
Supplement: Table S2 [file NIHMS1884352-supplement-Table_S2.xlsx]

## Sheet: Table S2
Table S2. Results of general linear models with MaAsLin2 for the identification of differentially abundant species in the gut microbiome of ME/CFS vs healthy controls and comparing sr-IBS subgroups.
Model 1: Species	metadata	value	coefficient	standard error	N	N not 0	p-value	q-value (BH)		Legend
Erysipelatoclostridium_ramosum	mecfs_status	Control	-0.00588471	0.00125117	197	176	5.04e-06	0.00081144		Increased in ME/CFS
Ruminococcus_gnavus	mecfs_status	Control	-0.0149283	0.00377079	197	197	0.00010787	0.00655807		Decreased in ME/CFS
Faecalibacterium_prausnitzii	mecfs_status	Control	0.047544	0.0121086	197	197	0.000122201	0.00655807
Blautia_sp._N6H1.15	mecfs_status	Control	-0.00372797	0.00115435	197	197	0.00147141	0.0454805
Clostridium_bolteae	mecfs_status	Control	-0.0150138	0.00468781	197	197	0.00160712	0.0454805
Eubacterium_rectale	mecfs_status	Control	0.0338744	0.0106337	197	197	0.00170013	0.0454805
Ruthenibacterium_lactatiformans	mecfs_status	Control	-0.0173458	0.00555193	197	197	0.00207454	0.0454805
Coprobacter_secundus	mecfs_status	Control	0.00650009	0.00210081	197	195	0.00228585	0.0454805
Clostridium_scindens	mecfs_status	Control	-0.00562584	0.00183808	197	197	0.00254239	0.0454805
Sutterella_wadsworthensis	mecfs_status	Control	0.0166369	0.00569244	197	118	0.00391133	0.0629724
Sellimonas_intestinalis	mecfs_status	Control	-0.00396621	0.00144304	197	197	0.0065898	0.0877366
Dorea_longicatena	mecfs_status	Control	0.012291	0.00449173	197	197	0.00682779	0.0877366
Enterococcus_faecium	mecfs_status	Control	-0.00506633	0.00186009	197	193	0.00708432	0.0877366
Eisenbergiella_tayi	mecfs_status	Control	-0.0118655	0.00441163	197	197	0.00781909	0.0888837
Eggerthella_lenta	mecfs_status	Control	-0.00522153	0.00198404	197	196	0.00922322	0.0888837
Lachnoclostridium_sp._YL32	mecfs_status	Control	-0.00662814	0.00254094	197	197	0.00984843	0.0888837
Flavonifractor_plautii	mecfs_status	Control	-0.0124783	0.00480168	197	197	0.0101237	0.0888837
Escherichia_coli	mecfs_status	Control	-0.025069	0.00970281	197	176	0.0105594	0.0888837
Clostridium_innocuum	mecfs_status	Control	-0.00842857	0.00328087	197	197	0.0110008	0.0888837
Barnesiella_intestinihominis	mecfs_status	Control	0.0360144	0.0140261	197	195	0.0110415	0.0888837
Dorea_formicigenerans	mecfs_status	Control	0.00593486	0.00233006	197	197	0.0116902	0.0896253
Ruminococcus_callidus	mecfs_status	Control	0.0054484	0.00217262	197	197	0.013025	0.0953191
Roseburia_faecis	mecfs_status	Control	0.0282342	0.0113996	197	197	0.0141706	0.0980262
Tyzzerella_nexilis	mecfs_status	Control	-0.00708321	0.00288238	197	197	0.0149307	0.0980262
Clostridium_glycyrrhizinilyticum	mecfs_status	Control	-0.00454359	0.00186733	197	197	0.0159328	0.0980262
Clostridium_symbiosum	mecfs_status	Control	-0.00575563	0.00237172	197	197	0.0162088	0.0980262
Romboutsia_timonensis	mecfs_status	Control	0.00273307	0.00112868	197	169	0.0164392	0.0980262
Roseburia_intestinalis	mecfs_status	Control	0.0187833	0.00786309	197	197	0.0179263	0.100309
Pseudoflavonifractor_capillosus	mecfs_status	Control	-0.00594088	0.00249009	197	197	0.0180681	0.100309
Eubacterium_ventriosum	mecfs_status	Control	0.00663657	0.00283044	197	197	0.02012	0.107977
Odoribacter_splanchnicus	mecfs_status	Control	0.0170846	0.00732981	197	197	0.0208575	0.108325
Gemmiger_formicilis	mecfs_status	Control	0.0156911	0.00680958	197	197	0.0223374	0.112385
Neglecta_timonensis	mecfs_status	Control	-0.005142	0.00225322	197	197	0.0236428	0.115348
Eubacterium_hallii	mecfs_status	Control	0.00991432	0.00447846	197	197	0.0280865	0.132998
Blautia_hansenii	mecfs_status	Control	-0.0038592	0.00175376	197	197	0.029028	0.133529
Bacteroides_faecichinchillae	mecfs_status	Control	-0.00608095	0.00281794	197	197	0.0322429	0.144197
Bacteroides_ovatus	mecfs_status	Control	-0.0381614	0.0179704	197	197	0.0350571	0.152546
bacterium_LF.3	mecfs_status	Control	0.00661128	0.00313211	197	194	0.0361551	0.153183
Fusicatenibacter_saccharivorans	mecfs_status	Control	0.0114943	0.00559767	197	197	0.0414632	0.169741
Butyricimonas_synergistica	mecfs_status	Control	0.00192919	0.000942802	197	194	0.0421717	0.169741
Negativibacillus_massiliensis	mecfs_status	Control	-0.00526577	0.00259123	197	197	0.043592	0.170177
Ruminococcus_lactaris	mecfs_status	Control	0.00974426	0.00481348	197	197	0.044394	0.170177
Model 2: Species	metadata	value	coefficient	standard error	N	N not 0	p-value	q-value (BH)
Ruminococcus_gnavus	mecfs_status	Control	-0.01393	0.00344045	159	159	8.35e-05	0.013193
Faecalibacterium_prausnitzii	mecfs_status	Control	0.0452564	0.0130255	159	159	0.00067536	0.0398071
Clostridium_scindens	mecfs_status	Control	-0.0049882	0.00145632	159	159	0.0007993	0.0398071
Clostridium_bolteae	mecfs_status	Control	-0.0142833	0.00427178	159	159	0.00105238	0.0398071
Sellimonas_intestinalis	mecfs_status	Control	-0.004126	0.00125428	159	159	0.00125972	0.0398071
Tyzzerella_nexilis	mecfs_status	Control	-0.0073822	0.00232041	159	159	0.0017928	0.0471728
Coprobacter_secundus	mecfs_status	Control	0.00611807	0.0019825	159	158	0.00243028	0.0471728
Lachnoclostridium_sp._YL32	mecfs_status	Control	-0.0055068	0.00178673	159	159	0.00246116	0.0471728
Ruthenibacterium_lactatiformans	mecfs_status	Control	-0.0182624	0.0059797	159	159	0.00268706	0.0471728
Blautia_sp._N6H1.15	mecfs_status	Control	-0.0037712	0.00125115	159	159	0.00304228	0.048068
Dorea_formicigenerans	mecfs_status	Control	0.00639491	0.00226133	159	159	0.00534795	0.076816
Sutterella_wadsworthensis	mecfs_status	Control	0.0167737	0.00620008	159	99	0.00763989	0.0943936
Clostridium_innocuum	mecfs_status	Control	-0.0079311	0.00295736	159	159	0.00817217	0.0943936
Dorea_longicatena	mecfs_status	Control	0.0131325	0.00494612	159	159	0.00881453	0.0943936
Eisenbergiella_tayi	mecfs_status	Control	-0.0117713	0.00447787	159	159	0.00949299	0.0943936
Blautia_hansenii	mecfs_status	Control	-0.0036667	0.0013981	159	159	0.00965788	0.0943936
Escherichia_coli	mecfs_status	Control	-0.0243413	0.0093998	159	139	0.0105898	0.0943936
Clostridium_glycyrrhizinilyticum	mecfs_status	Control	-0.0045817	0.00177703	159	159	0.0109257	0.0943936
Clostridium_symbiosum	mecfs_status	Control	-0.005658	0.00221409	159	159	0.0116349	0.0943936
Ruminococcus_callidus	mecfs_status	Control	0.00552183	0.00217566	159	159	0.0122048	0.0943936
Flavonifractor_plautii	mecfs_status	Control	-0.0114567	0.00453209	159	159	0.012546	0.0943936
Pseudoflavonifractor_capillosus	mecfs_status	Control	-0.0066637	0.00269569	159	159	0.0145934	0.104807
Enterococcus_faecium	mecfs_status	Control	-0.0048568	0.00201021	159	155	0.0169337	0.116327
Eubacterium_rectale	mecfs_status	Control	0.0269623	0.0113322	159	159	0.0186489	0.122772
Bacteroides_faecichinchillae	mecfs_status	Control	-0.0067784	0.0028817	159	159	0.0200057	0.125433
Eubacterium_hallii	mecfs_status	Control	0.0109183	0.0046657	159	159	0.0206408	0.125433
Roseburia_intestinalis	mecfs_status	Control	0.0172675	0.00744223	159	159	0.0217252	0.127133
Bacteroides_ovatus	mecfs_status	Control	-0.0418057	0.0181502	159	159	0.0226828	0.127996
Eggerthella_lenta	mecfs_status	Control	-0.0046322	0.00202348	159	159	0.0235112	0.128095
Prevotella_bivia	mecfs_status	Control	0.00617058	0.00279613	159	137	0.0288982	0.152197
Clostridioides_difficile	mecfs_status	Control	-0.0030199	0.00139332	159	159	0.0318348	0.162255
Ruminococcus_lactaris	mecfs_status	Control	0.0109808	0.00526187	159	159	0.0386512	0.184022
Paraprevotella_xylaniphila	mecfs_status	Control	0.0180776	0.00866465	159	159	0.0386968	0.184022
Neglecta_timonensis	mecfs_status	Control	-0.0043233	0.00208189	159	159	0.0395996	0.184022
Negativibacillus_massiliensis	mecfs_status	Control	-0.0057491	0.00280175	159	159	0.041971	0.189469
Fournierella_massiliensis	mecfs_status	Control	-0.0036284	0.00179433	159	159	0.044999	0.195922
Romboutsia_timonensis	mecfs_status	Control	0.00254836	0.00126613	159	139	0.045996	0.195922
Roseburia_faecis	mecfs_status	Control	0.025328	0.0126496	159	159	0.0471204	0.195922
Model 3: Species	metadata	value	coefficient	standard error	N	N not 0	p-value	q-value (BH)
Clostridium_bolteae	mecfs_status	Control	-0.0271689	0.00582269	123	123	8.63e-06	0.00137217
Ruminococcus_gnavus	mecfs_status	Control	-0.0187413	0.00442182	123	123	4.67e-05	0.00371265
Lachnoclostridium_sp._YL32	mecfs_status	Control	-0.0158271	0.00390452	123	123	9.39e-05	0.0049767
Sellimonas_intestinalis	mecfs_status	Control	-0.0071391	0.00179923	123	123	0.00012892	0.00512457
Dorea_longicatena	mecfs_status	Control	0.0231957	0.00612846	123	123	0.00024979	0.00794332
Clostridium_scindens	mecfs_status	Control	-0.0095821	0.00258523	123	123	0.00032957	0.00873361
Clostridium_asparagiforme	mecfs_status	Control	-0.01089	0.00304139	123	123	0.00051003	0.00995888
Flavonifractor_plautii	mecfs_status	Control	-0.0230069	0.00646513	123	123	0.00054984	0.00995888
Escherichia_coli	mecfs_status	Control	-0.0399426	0.0112473	123	109	0.00056371	0.00995888
Alistipes_putredinis	mecfs_status	Control	0.0829993	0.0248481	123	123	0.00114058	0.0181352
Faecalibacterium_prausnitzii	mecfs_status	Control	0.055656	0.0170728	123	123	0.00147991	0.0213914
Anaerotignum_lactatifermentans	mecfs_status	Control	-0.012496	0.00389793	123	123	0.00175939	0.0221774
Tyzzerella_nexilis	mecfs_status	Control	-0.0123606	0.00386714	123	123	0.00181325	0.0221774
Prevotella_timonensis	mecfs_status	Control	-0.0047197	0.00154282	123	122	0.00278277	0.0316043
Blautia_hansenii	mecfs_status	Control	-0.0072973	0.00244836	123	123	0.00353675	0.0352015
Oscillibacter_sp._PEA192	mecfs_status	Control	-0.0221302	0.00742633	123	123	0.00354229	0.0352015
Clostridium_innocuum	mecfs_status	Control	-0.0120488	0.0041116	123	123	0.0041099	0.0384396
Bilophila_wadsworthia	mecfs_status	Control	0.0251947	0.00866564	123	98	0.00440139	0.038879
Blautia_sp._N6H1.15	mecfs_status	Control	-0.0030927	0.00108815	123	123	0.00533316	0.0432883
Clostridium_glycyrrhizinilyticum	mecfs_status	Control	-0.006303	0.00222861	123	123	0.0055554	0.0432883
Fusicatenibacter_saccharivorans	mecfs_status	Control	0.0200434	0.00712	123	123	0.00577124	0.0432883
Eggerthella_lenta	mecfs_status	Control	-0.005951	0.00212365	123	123	0.00598957	0.0432883
Alistipes_senegalensis	mecfs_status	Control	0.0172765	0.00628305	123	122	0.00696581	0.048155
Roseburia_faecis	mecfs_status	Control	0.0426182	0.0156882	123	123	0.00765316	0.0507022
Eubacterium_rectale	mecfs_status	Control	0.0349769	0.0135851	123	123	0.0113504	0.0721885
Odoribacter_splanchnicus	mecfs_status	Control	0.0252401	0.00988562	123	123	0.0120308	0.073573
Clostridium_symbiosum	mecfs_status	Control	-0.0080632	0.00319175	123	123	0.0129381	0.0747335
Eubacterium_ventriosum	mecfs_status	Control	0.0109594	0.00434909	123	123	0.0131606	0.0747335
Clostridium_citroniae	mecfs_status	Control	-0.0040822	0.00169062	123	123	0.0173864	0.0953254
Alistipes_shahii	mecfs_status	Control	0.0403929	0.0168748	123	123	0.0183569	0.0972917
Gemmiger_formicilis	mecfs_status	Control	0.0198615	0.00856868	123	123	0.0222867	0.114309
Eisenbergiella_tayi	mecfs_status	Control	-0.0096045	0.0042211	123	123	0.0248045	0.123247
Eubacterium_ramulus	mecfs_status	Control	0.00634451	0.00288917	123	123	0.0301747	0.142971
Eubacterium_siraeum	mecfs_status	Control	0.0317845	0.0145455	123	122	0.030977	0.142971
Eubacterium_hallii	mecfs_status	Control	0.0136974	0.00628707	123	123	0.0314716	0.142971
Bifidobacterium_adolescentis	mecfs_status	Control	0.00737279	0.00344102	123	85	0.0343284	0.15088
bacterium_LF.3	mecfs_status	Control	0.00959513	0.00449798	123	123	0.0351105	0.15088
Paraprevotella_xylaniphila	mecfs_status	Control	0.02193	0.010483	123	123	0.0387221	0.155631
Ruminococcus_lactaris	mecfs_status	Control	0.0147252	0.00708296	123	123	0.0399253	0.155631
Romboutsia_timonensis	mecfs_status	Control	0.00358905	0.00173136	123	105	0.040491	0.155631
Lactobacillus_rogosae	mecfs_status	Control	0.0138602	0.00670022	123	123	0.0409043	0.155631
Coprococcus_comes	mecfs_status	Control	0.0112495	0.00545533	123	123	0.0415326	0.155631
Collinsella_aerofaciens	mecfs_status	Control	0.0115207	0.00560234	123	115	0.0420889	0.155631
Ruthenibacterium_lactatiformans	mecfs_status	Control	-0.0104916	0.0052631	123	123	0.0486685	0.171164
Parabacteroides_sp._CT06	mecfs_status	Control	0.0303777	0.0152593	123	123	0.0489635	0.171164
Bacteroides_barnesiae	mecfs_status	Control	0.00403634	0.00203259	123	122	0.0495193	0.171164
Model 4: Species	metadata	value	coefficient	standard error	N	N not 0	p-value	q-value (BH)
Bacteroides_zoogleoformans	sr-IBS	+sr-IBS	-0.00186229	0.000625251	106	105	0.00370365	0.603695
Anaerostipes_hadrus	sr-IBS	+sr-IBS	0.016833	0.00675385	106	106	0.0144793	0.743943
Anaerostipes_caccae	sr-IBS	+sr-IBS	0.00413111	0.00169633	106	101	0.0168063	0.743943
Lachnoclostridium_sp._YL32	sr-IBS	+sr-IBS	0.00975327	0.00408691	106	106	0.0190591	0.743943
Clostridium_asparagiforme	sr-IBS	+sr-IBS	0.00773018	0.00333874	106	106	0.0228203	0.743943
Bacteroides_pyogenes	sr-IBS	+sr-IBS	-0.00257219	0.00115998	106	106	0.029056	0.755399
Sellimonas_intestinalis	sr-IBS	+sr-IBS	0.00491152	0.00244618	106	106	0.0475943	0.755399
Model 1: All ME/CFS vs healthy controls, Model 2: ME/CFS without sr-IBS vs healthy controls without sr-IBS, Model 3: ME/CFS with sr-IBS vs healthy controls without sr-IBS, and Model 4: ME/CFS without sr-IBS vs ME/CFS with sr-IBS. Models are adjusted for sr-IBS diagnosis (only in model 1), site of recruitment, sex, BMI, race and ethnicity, age, antibiotic use within 6-12 weeks of sample collection…
