# Supplementary material for: Deficient butyrate-producing capacity in the gut microbiome is associated with bacterial network disturbances and fatigue symptoms in ME/CFS
Source: Cell Host Microbe. Author manuscript; Available in PMC 2023 May 15. (PMC10183837; doi:10.1016/j.chom.2023.01.004)
Supplement: Table S3 [file NIHMS1884352-supplement-Table_S3.xlsx]

## Sheet: Table S3
Table S3. Functional metagenomic analysis of gut bacterial metabolic processes (A), modules (B), and gut-brain specific modules (C) comparing ME/CFS cases vs. healthy controls using GOmixer analysis.
Table S3A					Legend
Feature: Metabolic Processes	Difference	p-value	FDR		Enriched in ME/CFS
CO2 metabolism	471.219	0.004	0.0708		Deficient in ME/CFS
monosaccharide degradation	226.662	0.0078	0.0708
acetogenesis	36.2085	0.0116	0.0708
ethanol production	28.6215	0.0143	0.0708
butyrate production	-53.346	0.0186	0.0708
cross-feeding intermediate metabolism	99.634	0.0212	0.0708
sulfate metabolism	-66.6135	0.0309	0.0883
sugar acid degradation	95.4328	0.0423	0.0987
mucus degradation	97.9453	0.0444	0.0987
Table S3B
Feature: Metabolic Modules	Difference	p-value	FDR
MF0119: lactate production	107.359	0.0004	0.0154
MF0083: pyruvate dehydrogenase complex	82.6781	0.0004	0.0154
MF0060: ribose degradation	40.0291	0.0006	0.0154
MF0133: menaquinone production	100.703	0.0024	0.0449
MF0132: superoxide reductase	-218.617	0.0042	0.0531
MF0014: glutamate degradation (4-aminobutanoate pathway)	64.0238	0.0048	0.0531
MF0055: xylose degradation	61.0109	0.0051	0.0531
MF0116: butyrate production via transferase	-48.0183	0.0056	0.0531
MF0082: pentose phosphate pathway (oxidative branch)	50.96	0.0104	0.0718
MF0085: pyruvate:formate lyase	64.1431	0.0114	0.0718
MF0054: arabinose degradation	236.26	0.0114	0.0718
MF0093: homoacetogenesis	36.2085	0.0116	0.0718
MF0073: sorbitol degradation (dehydrogenase)	-37.037	0.0123	0.0718
MF0001: ethanol production (formate pathway)	28.6215	0.0143	0.0736
MF0131: superoxide dismutase	241.326	0.0145	0.0736
MF0041: histidine degradation	39.5419	0.0171	0.0814
MF0052: chondroitin sulfate and dermatan sulfate degradation	16.9515	0.0197	0.0829
MF0108: glycerol degradation (dihydroxyacetone pathway)	-39.9138	0.0215	0.0829
MF0086: TCA cycle	22.5687	0.0218	0.0829
MF0006: urea degradation	-17.9605	0.0218	0.0829
MF0081: Glycolysis (pay-off phase)	-42.2384	0.0242	0.0877
MF0100: Sulfate reduction (dissimilatory)	-34.7556	0.03	0.1035
MF0102: mucin degradation	67.0005	0.0331	0.1094
MF0043: arginine degradation (agmatinase pathway)	-30.1091	0.0389	0.1231
MF0071: D-galacturonate degradation	46.3806	0.0434	0.129
MF0023: methionine degradation (cysteine pathway)	-67.3606	0.0441	0.129
Table S3C
Feature: Gut-brain Specific Modules	Difference	p-value	FDR
MGB029: ClpB (ATP-dependent chaperone protein)	-65.0743	0.001	0.0156
MGB040: Menaquinone synthesis (vitamin K2) I	47.5608	0.0016	0.0156
MGB022: GABA synthesis III	64.0238	0.0048	0.0279
MGB053: Butyrate synthesis II	-48.0183	0.0056	0.0279
MGB036: S-Adenosylmethionine (SAM) synthesis	-136.754	0.0082	0.0327
MGB034: Isovaleric acid synthesis I (KADH pathway)	29.3335	0.0107	0.0357
Only bacterial metabolic processes, modules and gut-brain specific modules that differed between ME/CFS and controls (unadjusted p < 0.05) are shown and those with FDR adjusted p-value < 0.1 are highlighted in red (deficient in ME/CFS) and blue (enriched in ME/CFS). Mean difference, p-value, and FDR adjusted p-value are shown.
