# Supplementary material for: Deficient butyrate-producing capacity in the gut microbiome is associated with bacterial network disturbances and fatigue symptoms in ME/CFS
Source: Cell Host Microbe. Author manuscript; Available in PMC 2023 May 15. (PMC10183837; doi:10.1016/j.chom.2023.01.004)
Supplement: Table S4 [file NIHMS1884352-supplement-Table_S4.xlsx]

## Sheet: Table S4
Table S4. Generalized linear regression showing the relationship between ME/CFS status and SCFAs for all samples combined (A), and also for fecal acetate (B), butyrate (C) and propionate (D) concentrations in stratified models (sr-IBS subgroups).
Table S4A
	Acetate				Butyrate			Propionate
Predictors	Fold Change	95% CI		p-value	Fold Change	95% CI	p-value	Fold Change	95% CI	p-value
(Intercept)	0.46	0.39 – 0.54		<0.001	0.36	0.26 – 0.48	<0.001	0.31	0.25 – 0.38	<0.001
ME/CFS	0.87	0.77 – 0.98		0.019	0.61	0.49 – 0.75	<0.001	0.9	0.79 – 1.04	0.164
sr-IBS	1.92	1.28 – 2.87		0.002	2.11	1.00 – 4.44	0.052	2.2	1.35 – 3.58	0.002
ME/CFS*sr-IBS	0.48	0.31 – 0.73		<0.001	0.41	0.19 – 0.91	0.031	0.4	0.24 – 0.67	<0.001
Site 2 (Florida)	1.25	1.02 – 1.53		0.035	1.23	0.85 – 1.80	0.274	1.17	0.91 – 1.49	0.222
Site 3 (Nevada)	1.02	0.86 – 1.21		0.811	1.1	0.80 – 1.50	0.56	0.98	0.80 – 1.20	0.838
Site 4 (New York)	0.92	0.78 – 1.07		0.282	0.83	0.62 – 1.11	0.21	0.88	0.73 – 1.07	0.2
Site 5 (Utah)	0.93	0.80 – 1.08		0.37	1.03	0.78 – 1.36	0.819	0.93	0.77 – 1.11	0.419
Sex	0.93	0.82 – 1.05		0.264	0.73	0.58 – 0.92	0.009	0.88	0.76 – 1.03	0.105
BMI	1.04	0.99 – 1.09		0.149	1	0.91 – 1.10	0.931	1.08	1.01 – 1.15	0.016
Hispanic	1.01	0.78 – 1.30		0.942	1.44	0.90 – 2.31	0.132	0.96	0.70 – 1.30	0.777
Non-White & Non-Hispanic	1.06	0.85 – 1.33		0.579	1.21	0.80 – 1.84	0.356	1.21	0.93 – 1.59	0.163
Age	0.94	0.89 – 0.99		0.026	0.92	0.83 – 1.01	0.096	0.96	0.90 – 1.02	0.181
Antibiotics	0.87	0.73 – 1.03		0.107	0.89	0.65 – 1.23	0.493	1	0.82 – 1.24	0.963
Probiotics	0.97	0.86 – 1.10		0.64	1.03	0.82 – 1.30	0.767	0.99	0.85 – 1.15	0.899
Prebiotics	1.01	0.82 – 1.25		0.906	1.05	0.71 – 1.55	0.822	1.08	0.83 – 1.39	0.567
Model 2: ME/CFS(-)sr-IBS	0.87	0.77 – 0.98		0.023	0.6	0.48 – 0.75	<0.001	0.9	0.78 – 1.04	0.149
Model 3: ME/CFS(+)sr-IBS	0.83	0.71 – 0.96		0.017	0.56	0.42 – 0.73	<0.001	0.83	0.70 – 1.00	0.047
Model 4: sr-IBS	0.91	0.79 – 1.05		0.186	0.88	0.66 – 1.17	0.379	0.88	0.73 – 1.05	0.154
Table S4B
Model 2: Acetate	Fold Change	95% CI	p-value
(Intercept)	0.453146	0.38 - 0.54	<0.001
ME/CFS	0.869153	0.77 - 0.98	0.0225264
Site 2 (Florida)	1.19998	0.96 - 1.50	0.112402
Site 3 (Nevada)	1.03667	0.86 - 1.26	0.713672
Site 4 (New York)	0.917643	0.77 - 1.10	0.345516
Site 5 (Utah)	0.90441	0.77 - 1.07	0.240323
Sex	0.966767	0.84 - 1.11	0.640511
BMI	1.04421	0.98 - 1.11	0.148836
Hispanic	1.02375	0.79 - 1.33	0.860844
Non-White & Non-Hispanic	1.12227	0.84 - 1.49	0.431369
Age	0.930653	0.87 - 0.99	0.0239264
Antibiotics	0.856902	0.69 - 1.06	0.152759
Probiotics	0.981357	0.85 - 1.14	0.802758
Prebiotics	1.04212	0.82 - 1.33	0.742503
Model 3: Acetate	Fold Change	95% CI	p-value
(Intercept)	0.497477	0.40 - 0.62	<0.001
ME/CFS	0.828053	0.71 - 0.96	0.0171152
Site 2 (Florida)	1.32048	0.96 - 1.82	0.0933744
Site 3 (Nevada)	0.938949	0.76 - 1.17	0.572023
Site 4 (New York)	0.831174	0.68 - 1.02	0.0787272
Site 5 (Utah)	0.923858	0.77 - 1.11	0.403752
Sex	0.89169	0.75 - 1.06	0.20073
BMI	1.02554	0.96 - 1.10	0.465256
Hispanic	0.994605	0.64 - 1.56	0.981175
Non-White & Non-Hispanic	1.04639	0.79 - 1.38	0.751463
Age	0.915127	0.85 - 0.98	0.0144836
Antibiotics	0.921376	0.72 - 1.18	0.514858
Probiotics	0.857415	0.72 - 1.02	0.0767454
Prebiotics	1.1113	0.80 - 1.55	0.53595
Model 4: Acetate	Fold Change	95% CI	p-value
(Intercept)	0.38606	0.31 - 0.48	<0.001
sr-IBS	0.908593	0.79 - 1.05	0.186026
Site 2 (Florida)	1.22961	0.96 - 1.57	0.0987275
Site 3 (Nevada)	1.08864	0.87 - 1.37	0.467278
Site 4 (New York)	0.944517	0.76 - 1.17	0.608837
Site 5 (Utah)	0.975449	0.79 - 1.21	0.820411
Sex	0.9081	0.77 - 1.07	0.242406
BMI	1.033	0.97 - 1.11	0.347568
Hispanic	1.08313	0.80 - 1.47	0.610479
Non-White & Non-Hispanic	1.06585	0.82 - 1.38	0.631105
Age	0.993988	0.93 - 1.07	0.866873
Antibiotics	0.893187	0.73 - 1.09	0.264028
Probiotics	1.06945	0.92 - 1.24	0.371178
Prebiotics	0.880561	0.69 - 1.12	0.300168
Table S4C
Model 2: Butyrate	Fold Change	95% CI	p-value
(Intercept)	0.358389	0.26 - 0.50	<0.001
ME/CFS	0.604026	0.48 - 0.75	<0.001
Site 2 (Florida)	1.15384	0.76 - 1.75	0.500648
Site 3 (Nevada)	1.03182	0.72 - 1.47	0.863486
Site 4 (New York)	0.825495	0.59 - 1.15	0.2573
Site 5 (Utah)	1.0103	0.74 - 1.38	0.948443
Sex	0.744536	0.57 - 0.97	0.0294095
BMI	1.02601	0.92 - 1.14	0.643356
Hispanic	1.44233	0.89 - 2.35	0.142123
Non-White & Non-Hispanic	1.40579	0.83 - 2.39	0.211585
Age	0.927028	0.83 - 1.04	0.19707
Antibiotics	0.854792	0.58 - 1.26	0.432869
Probiotics	1.07912	0.82 - 1.42	0.586382
Prebiotics	1.0836	0.69 - 1.71	0.730615
Model 3: Butyrate	Fold Change	95% CI	p-value
(Intercept)	0.354098	0.24 - 0.52	<0.001
ME/CFS	0.556685	0.42 - 0.73	<0.001
Site 2 (Florida)	1.11475	0.62 - 2.00	0.715374
Site 3 (Nevada)	1.06347	0.72 - 1.58	0.760152
Site 4 (New York)	0.760701	0.53 - 1.10	0.149652
Site 5 (Utah)	1.05547	0.75 - 1.48	0.752761
Sex	0.753887	0.55 - 1.03	0.0823322
BMI	1.01059	0.89 - 1.14	0.865997
Hispanic	1.66703	0.74 - 3.75	0.219496
Non-White & Non-Hispanic	1.10959	0.67 - 1.84	0.688131
Age	0.889055	0.78 - 1.01	0.071348
Antibiotics	1.02045	0.65 - 1.59	0.929008
Probiotics	0.884794	0.65 - 1.20	0.433668
Prebiotics	1.36184	0.75 - 2.49	0.317426
Model 4: Butyrate	Fold Change	95% CI	p-value
(Intercept)	0.210664	0.14 - 0.33	<0.001
sr-IBS	0.879416	0.66 - 1.17	0.379085
Site 2 (Florida)	1.30762	0.80 - 2.14	0.286952
Site 3 (Nevada)	1.25207	0.79 - 1.99	0.341523
Site 4 (New York)	0.863827	0.56 - 1.34	0.516256
Site 5 (Utah)	0.970346	0.63 - 1.50	0.891775
Sex	0.72091	0.52 - 1.00	0.0511003
BMI	0.967067	0.84 - 1.11	0.631001
Hispanic	1.42962	0.77 - 2.65	0.260511
Non-White & Non-Hispanic	1.13322	0.67 - 1.91	0.641233
Age	0.943778	0.82 - 1.09	0.426793
Antibiotics	0.934316	0.63 - 1.39	0.738777
Probiotics	1.11471	0.83 - 1.50	0.473815
Prebiotics	0.810037	0.50 - 1.31	0.395315
Table S4D
Model 2: Propionate	Fold Change	95% CI	p-value
(Intercept)	0.288372	0.23 - 0.36	<0.001
ME/CFS	0.898749	0.78 - 1.04	0.149208
Site 2 (Florida)	1.16606	0.89 - 1.53	0.268053
Site 3 (Nevada)	1.04048	0.82 - 1.31	0.738345
Site 4 (New York)	0.90149	0.73 - 1.12	0.347095
Site 5 (Utah)	0.915144	0.75 - 1.12	0.391459
Sex	0.947395	0.80 - 1.12	0.537508
BMI	1.08963	1.02 - 1.17	0.0186708
Hispanic	0.971869	0.71 - 1.33	0.860252
Non-White & Non-Hispanic	1.16999	0.83 - 1.66	0.376503
Age	0.926015	0.86 - 1.00	0.045612
Antibiotics	1.02338	0.79 - 1.32	0.859222
Probiotics	1.01911	0.85 - 1.22	0.835621
Prebiotics	1.06887	0.79 - 1.44	0.661383
Model 3: Propionate	Fold Change	95% CI	p-value
(Intercept)	0.385236	0.30 - 0.49	<0.001
ME/CFS	0.833531	0.70 - 1.00	0.0473781
Site 2 (Florida)	1.21509	0.84 - 1.77	0.31088
Site 3 (Nevada)	0.775569	0.60 - 1.00	0.0522257
Site 4 (New York)	0.799731	0.63 - 1.01	0.0683461
Site 5 (Utah)	0.867778	0.70 - 1.08	0.200371
Sex	0.747044	0.61 - 0.92	0.00586189
BMI	1.04028	0.96 - 1.13	0.326875
Hispanic	0.785057	0.47 - 1.32	0.365831
Non-White & Non-Hispanic	1.40943	1.02 - 1.95	0.0415369
Age	0.980297	0.90 - 1.06	0.633245
Antibiotics	0.998719	0.75 - 1.33	0.993012
Probiotics	0.852149	0.70 - 1.04	0.113595
Prebiotics	1.02495	0.70 - 1.51	0.901208
Model 4: Propionate	Fold Change	95% CI	p-value
(Intercept)	0.246509	0.19 - 0.33	<0.001
sr-IBS	0.876019	0.73 - 1.05	0.153699
Site 2 (Florida)	1.19291	0.87 - 1.63	0.268661
Site 3 (Nevada)	1.14141	0.85 - 1.53	0.376441
Site 4 (New York)	0.87295	0.66 - 1.15	0.341752
Site 5 (Utah)	1.00382	0.76 - 1.32	0.978287
Sex	0.921624	0.75 - 1.13	0.43809
BMI	1.09957	1.01 - 1.20	0.0335279
Hispanic	1.09395	0.74 - 1.62	0.654207
Non-White & Non-Hispanic	1.18947	0.85 - 1.66	0.308144
Age	1.00021	0.91 - 1.09	0.996429
Antibiotics	1.03519	0.80 - 1.33	0.788511
Probiotics	1.07011	0.89 - 1.29	0.480088
Prebiotics	1.06334	0.78 - 1.44	0.695002
Results for each outcome variable were estimated using generalized linear regression with a Gamma distribution with log link and adjusted for covariates. Fold Change, 95% Confidence Intervals (CI), and p-value are shown for each model. Note: The interaction term ME/CFS*sr-IBS was significant in all three SCFA models in S4A, therefore the association of each SCFA with ME/CFS and sr-IBS status was …
