# Supplementary material for: Deficient butyrate-producing capacity in the gut microbiome is associated with bacterial network disturbances and fatigue symptoms in ME/CFS
Source: Cell Host Microbe. Author manuscript; Available in PMC 2023 May 15. (PMC10183837; doi:10.1016/j.chom.2023.01.004)
Supplement: Table S5 [file NIHMS1884352-supplement-Table_S5.xlsx]

## Sheet: Table S5
Table S5. Results of general linear models with MaAsLin2 for the identification of gut bacterial species associated with the molar proportions of SCFAs among all control subjects (A) and among all ME/CFS subjects (B).
Table S5A								Legend
Acetate vs species: (Controls)	metadata	coefficient	standard error	N	N not 0	p-value		Negative associations
Coprococcus_comes	Acetate (molar proportion)	-0.00743065	0.00294104	91	91	0.0135436		Positive associations
Bifidobacterium_longum	Acetate (molar proportion)	0.00599928	0.00241543	91	91	0.0151458
Ruthenibacterium_lactatiformans	Acetate (molar proportion)	0.00542923	0.00232577	91	91	0.0221505
Odoribacter_laneus	Acetate (molar proportion)	-0.0142025	0.00632162	91	91	0.0274897
Hungatella_hathewayi	Acetate (molar proportion)	0.00272994	0.00122669	91	91	0.0289392
Romboutsia_timonensis	Acetate (molar proportion)	-0.00220057	0.000998412	91	81	0.0304682
Akkermansia_muciniphila	Acetate (molar proportion)	0.0165281	0.00797487	91	85	0.0415196
Bacteroides_caccae	Acetate (molar proportion)	0.0209118	0.0100901	91	91	0.0415215
Butyrate vs species: (Controls)	metadata	coefficient	standard error	N	N not 0	p-value
Romboutsia_timonensis	Butyrate (molar proportion)	0.003403	0.000940376	91	81	0.00052374
Bacteroides_barnesiae	Butyrate (molar proportion)	-0.00335581	0.00110499	91	91	0.00324878
Roseburia_faecis	Butyrate (molar proportion)	0.0238191	0.00828305	91	91	0.00519611
Parabacteroides_sp._CT06	Butyrate (molar proportion)	-0.02089	0.0078216	91	91	0.00920636
Roseburia_intestinalis	Butyrate (molar proportion)	0.011515	0.00494357	91	91	0.0224335
Prevotella_timonensis	Butyrate (molar proportion)	-0.00153152	0.000675794	91	90	0.0262072
Bacteroides_plebeius	Butyrate (molar proportion)	-0.0247667	0.0110784	91	91	0.0282383
Parabacteroides_distasonis	Butyrate (molar proportion)	-0.0147235	0.00683252	91	91	0.034253
Coprococcus_comes	Butyrate (molar proportion)	0.00623508	0.00293738	91	91	0.0369544
Propionate vs species: (Controls)	metadata	coefficient	standard error	N	N not 0	p-value
Parabacteroides_sp._CT06	Propionate (molar proportion)	0.0233479	0.00738906	91	91	0.00224739
Bacteroides_barnesiae	Propionate (molar proportion)	0.00319164	0.00106243	91	91	0.00357972
Roseburia_faecis	Propionate (molar proportion)	-0.0226071	0.00796478	91	91	0.00577761
Parabacteroides_distasonis	Propionate (molar proportion)	0.0179178	0.00644248	91	91	0.00678745
Romboutsia_timonensis	Propionate (molar proportion)	-0.00252607	0.000933149	91	81	0.0083374
Bacteroides_plebeius	Propionate (molar proportion)	0.0268302	0.0105463	91	91	0.0129339
Roseburia_intestinalis	Propionate (molar proportion)	-0.0108791	0.00475307	91	91	0.0247947
Bacteroides_pyogenes	Propionate (molar proportion)	0.00138229	0.000655487	91	91	0.0381714
Clostridiales_bacterium_CCNA10	Propionate (molar proportion)	-0.0050798	0.00246011	91	91	0.0422585
Haemophilus_parainfluenzae	Propionate (molar proportion)	-0.00329944	0.00163785	91	82	0.0474052
Table S5B
Acetate vs species: (ME/CFS)	metadata	coefficient	standard error	N	N not 0	p-value
Parabacteroides_goldsteinii	Acetate (molar proportion)	0.0108536	0.00301904	106	106	0.000521423
Gemmiger_formicilis	Acetate (molar proportion)	0.0144393	0.00442583	106	106	0.00154509
Eubacterium_siraeum	Acetate (molar proportion)	0.0279992	0.00859309	106	103	0.00156553
Eisenbergiella_tayi	Acetate (molar proportion)	0.0101962	0.00330064	106	106	0.00264706
Butyricicoccus_pullicaecorum	Acetate (molar proportion)	0.00272692	0.000950384	106	106	0.00509169
Merdimonas_faecis	Acetate (molar proportion)	0.00186809	0.000651952	106	106	0.00514967
Sellimonas_intestinalis	Acetate (molar proportion)	0.00308717	0.00109031	106	106	0.00567941
Bacteroides_pyogenes	Acetate (molar proportion)	0.00130803	0.000514611	106	106	0.0126829
Anaerotruncus_rubiinfantis	Acetate (molar proportion)	0.00157536	0.000638084	106	99	0.0153789
Bacteroides_caccae	Acetate (molar proportion)	0.0202572	0.00831097	106	106	0.0166949
Massilioclostridium_coli	Acetate (molar proportion)	0.00130722	0.000545346	106	106	0.0185278
Subdoligranulum_variabile	Acetate (molar proportion)	0.00189311	0.000795357	106	106	0.0193439
Clostridium_innocuum	Acetate (molar proportion)	0.00570459	0.00241333	106	106	0.0201701
Lachnoclostridium_phocaeense	Acetate (molar proportion)	0.00111914	0.000482972	106	106	0.0226876
Marvinbryantia_formatexigens	Acetate (molar proportion)	0.00159858	0.00070489	106	106	0.0256539
Clostridioides_difficile	Acetate (molar proportion)	0.00227808	0.00100824	106	106	0.0261897
Negativibacillus_massiliensis	Acetate (molar proportion)	0.00407583	0.00186295	106	106	0.0311877
Erysipelotrichaceae_bacterium_GAM147	Acetate (molar proportion)	0.00341306	0.00157572	106	104	0.0328658
Bacteroides_uniformis	Acetate (molar proportion)	-0.0396703	0.0184661	106	106	0.0342899
Clostridium_symbiosum	Acetate (molar proportion)	0.00341905	0.00162952	106	106	0.0385993
Clostridium_leptum	Acetate (molar proportion)	0.00746056	0.00356109	106	106	0.0388872
Coprococcus_eutactus	Acetate (molar proportion)	0.00485888	0.0023621	106	106	0.042485
Mordavella_sp._Marseille.P3756	Acetate (molar proportion)	0.00210326	0.00102379	106	106	0.0427442
Acetivibrio_ethanolgignens	Acetate (molar proportion)	0.000760772	0.000375035	106	106	0.0453649
bacterium_LF.3	Acetate (molar proportion)	0.0040294	0.00199985	106	103	0.0468076
Butyrate vs species: (ME/CFS)	metadata	coefficient	standard error	N	N not 0	p-value
Faecalibacterium_prausnitzii	Butyrate (molar proportion)	0.0240645	0.00657702	106	106	0.000420007
Eisenbergiella_tayi	Butyrate (molar proportion)	-0.0109951	0.00335194	106	106	0.00146066
Roseburia_hominis	Butyrate (molar proportion)	0.0126468	0.00416564	106	106	0.00311012
Bacteroides_stercoris	Butyrate (molar proportion)	-0.047735	0.0158818	106	106	0.00340667
Parabacteroides_sp._CT06	Butyrate (molar proportion)	-0.0189805	0.0064627	106	106	0.00417803
Lachnospiraceae_bacterium_GAM79	Butyrate (molar proportion)	0.0202441	0.00713113	106	106	0.00556018
Roseburia_faecis	Butyrate (molar proportion)	0.0168764	0.00608365	106	106	0.00669068
Roseburia_intestinalis	Butyrate (molar proportion)	0.0128193	0.00517836	106	106	0.0151132
Clostridium_bolteae	Butyrate (molar proportion)	-0.00822979	0.00348283	106	106	0.0202124
Bacteroides_helcogenes	Butyrate (molar proportion)	-0.00142191	0.00062112	106	106	0.024327
Bacteroides_fragilis	Butyrate (molar proportion)	-0.0187457	0.00841749	106	106	0.0283612
Parabacteroides_goldsteinii	Butyrate (molar proportion)	-0.00713478	0.0032072	106	106	0.0285264
Streptococcus_thermophilus	Butyrate (molar proportion)	-0.00346418	0.00156276	106	98	0.0290811
Sellimonas_intestinalis	Butyrate (molar proportion)	-0.00250709	0.00113134	106	106	0.0291285
Ruthenibacterium_lactatiformans	Butyrate (molar proportion)	-0.00916173	0.00422045	106	106	0.0324927
Haemophilus_parainfluenzae	Butyrate (molar proportion)	0.00315013	0.00150268	106	90	0.0387671
Clostridium_sporogenes	Butyrate (molar proportion)	0.00241763	0.00117169	106	104	0.041864
Bacteroides_pyogenes	Butyrate (molar proportion)	-0.00107618	0.000532077	106	106	0.0459854
Propionate vs species: (ME/CFS)	metadata	coefficient	standard error	N	N not 0	p-value
Faecalibacterium_prausnitzii	Propionate (molar proportion)	-0.0273841	0.00626553	106	106	3.22e-05
Lachnospiraceae_bacterium_GAM79	Propionate (molar proportion)	-0.0280046	0.00666411	106	106	6.06e-05
Gemmiger_formicilis	Propionate (molar proportion)	-0.0177066	0.00429109	106	106	8.02e-05
Acetivibrio_ethanolgignens	Propionate (molar proportion)	-0.0013633	0.000355789	106	106	0.000231013
Roseburia_faecis	Propionate (molar proportion)	-0.0216539	0.00576881	106	106	0.000303329
Roseburia_inulinivorans	Propionate (molar proportion)	-0.0138597	0.00377107	106	106	0.000397156
Lactobacillus_rogosae	Propionate (molar proportion)	-0.011888	0.00336654	106	106	0.000645698
Clostridium_sporogenes	Propionate (molar proportion)	-0.00386625	0.001101	106	104	0.000689229
Coprococcus_eutactus	Propionate (molar proportion)	-0.00777418	0.00227408	106	106	0.000935857
Adlercreutzia_equolifaciens	Propionate (molar proportion)	-0.00774471	0.00256349	106	90	0.00325181
Ruminococcus_bicirculans	Propionate (molar proportion)	-0.0153352	0.00513334	106	104	0.0035977
Ruminococcus_callidus	Propionate (molar proportion)	-0.00321161	0.00110249	106	106	0.0044819
Bacteroides_pectinophilus	Propionate (molar proportion)	-0.0040506	0.00141292	106	106	0.00512812
Roseburia_intestinalis	Propionate (molar proportion)	-0.0138958	0.00502557	106	106	0.00686403
Eubacterium_eligens	Propionate (molar proportion)	-0.0102024	0.00370124	106	105	0.0070317
Clostridium_bolteae	Propionate (molar proportion)	0.00893984	0.00338183	106	106	0.00963018
Alistipes_senegalensis	Propionate (molar proportion)	-0.00678663	0.00259847	106	105	0.0105018
Anaerotruncus_rubiinfantis	Propionate (molar proportion)	-0.00162377	0.000636073	106	99	0.0123143
Bacteroides_stercoris	Propionate (molar proportion)	0.0397248	0.0157373	106	106	0.0132896
Eubacterium_siraeum	Propionate (molar proportion)	-0.0217222	0.0087765	106	103	0.0151331
Roseburia_hominis	Propionate (molar proportion)	-0.00992758	0.00414471	106	106	0.0186135
Traorella_massiliensis	Propionate (molar proportion)	-0.00109082	0.000465939	106	104	0.0213615
Intestinibacter_bartlettii	Propionate (molar proportion)	-0.00169988	0.000728023	106	103	0.0216987
Bacteroides_helcogenes	Propionate (molar proportion)	0.00138865	0.000607432	106	106	0.0245185
Subdoligranulum_variabile	Propionate (molar proportion)	-0.00179354	0.000796964	106	106	0.0267767
Fusicatenibacter_saccharivorans	Propionate (molar proportion)	-0.00747368	0.00337209	106	106	0.0291073
Massilioclostridium_coli	Propionate (molar proportion)	-0.00119842	0.00054743	106	106	0.0310872
Bacteroides_heparinolyticus	Propionate (molar proportion)	0.000952747	0.000445489	106	105	0.0350839
Ruthenibacterium_lactatiformans	Propionate (molar proportion)	0.00881269	0.00413053	106	106	0.0355116
bacterium_LF.3	Propionate (molar proportion)	-0.00421802	0.0019935	106	103	0.0370261
Eubacterium_ventriosum	Propionate (molar proportion)	-0.0023419	0.00115817	106	106	0.0460424
Alistipes_shahii	Propionate (molar proportion)	-0.0162089	0.00815311	106	106	0.0497445
Models are adjusted for sr-IBS diagnosis, site of recruitment, sex, BMI, race and ethnicity, age, antibiotic use within 6-12 weeks of sample collection, probiotic supplement use, and prebiotic supplement use. All species with significant unadjusted p-values are shown for each model (p<0.05). An unadjusted p-value < 0.01 was considered significant for this analysis. Species highlighted in red are …
