# Supplementary material for: Deficient butyrate-producing capacity in the gut microbiome is associated with bacterial network disturbances and fatigue symptoms in ME/CFS
Source: Cell Host Microbe. Author manuscript; Available in PMC 2023 May 15. (PMC10183837; doi:10.1016/j.chom.2023.01.004)
Supplement: Table S6 [file NIHMS1884352-supplement-Table_S6.xlsx]

## Sheet: Table S6
Table S6. Results of general linear models with MaAsLin2 for the identification of gut bacterial species associated with fatigue scores for each of the 5 dimensions of the MFI and the total MFI score among all control subjects (A) and among all ME/CFS subjects (B).
Table S6A
General_Fatigue vs species: (Controls)	metadata	coefficient	standard error	N	N not 0	p-value		Legend
Lactococcus_lactis	General_Fatigue_MFI	-0.0020162	0.00068887	91	90	0.0044699		Negative associations
Ruminococcus_torques	General_Fatigue_MFI	-0.0069053	0.00250375	91	91	0.00722283		Positive associations
Bacteroides_stercoris	General_Fatigue_MFI	0.0407734	0.0153329	91	91	0.00947939
Prevotella_intermedia	General_Fatigue_MFI	0.00312254	0.00125243	91	89	0.0147509
Eisenbergiella_tayi	General_Fatigue_MFI	-0.00312	0.00127394	91	91	0.0165366
Anaerostipes_hadrus	General_Fatigue_MFI	-0.0072316	0.0030042	91	91	0.0184107
Mediterranea_massiliensis	General_Fatigue_MFI	0.00860493	0.00360142	91	91	0.0192638
Clostridium_leptum	General_Fatigue_MFI	-0.0038487	0.00169597	91	91	0.0259746
Clostridium_symbiosum	General_Fatigue_MFI	-0.0026529	0.00120193	91	91	0.0302026
Intestinibacter_bartlettii	General_Fatigue_MFI	-0.0015809	0.0007273	91	91	0.0327282
Faecalicatena_contorta	General_Fatigue_MFI	-0.0011824	0.00055224	91	91	0.0353557
Clostridium_glycyrrhizinilyticum	General_Fatigue_MFI	-0.001491	0.00069934	91	91	0.0361097
Bifidobacterium_adolescentis	General_Fatigue_MFI	0.00389022	0.00190623	91	70	0.0446116
Prevotella_timonensis	General_Fatigue_MFI	0.00134873	0.00066563	91	90	0.0461153
Streptococcus_thermophilus	General_Fatigue_MFI	-0.003011	0.00148988	91	90	0.0466708
Prevotellamassilia_timonensis	General_Fatigue_MFI	0.0112762	0.00563809	91	91	0.0489371
Physical_Fatigue vs species: (Controls)	metadata	coefficient	standard error	N	N not 0	p-value
Streptococcus_thermophilus	Physical_Fatigue_MFI	-0.0035988	0.00143392	91	90	0.0141248
Prevotella_intermedia	Physical_Fatigue_MFI	0.00297638	0.00122349	91	89	0.0172472
Mediterranea_massiliensis	Physical_Fatigue_MFI	0.00794648	0.00352512	91	91	0.0269507
Prevotella_ihumii	Physical_Fatigue_MFI	0.00388399	0.0018057	91	81	0.0345353
Bacteroides_zoogleoformans	Physical_Fatigue_MFI	0.00071291	0.00034084	91	91	0.0396855
Bacteroides_stercoris	Physical_Fatigue_MFI	0.0316092	0.0151966	91	91	0.0407666
Bacteroides_helcogenes	Physical_Fatigue_MFI	0.00134851	0.0006488	91	91	0.0409133
Prevotella_timonensis	Physical_Fatigue_MFI	0.00131564	0.0006491	91	90	0.0460493
Mental_Fatigue vs species: (Controls)	metadata	coefficient	standard error	N	N not 0	p-value
Ruminococcus_callidus	Mental_Fatigue_MFI	0.00538443	0.00161062	91	91	0.00126848
Intestinibacter_bartlettii	Mental_Fatigue_MFI	-0.00174738	0.000733389	91	91	0.0195937
Bacteroides_vulgatus	Mental_Fatigue_MFI	-0.0493347	0.0226125	91	91	0.0321011
Akkermansia_muciniphila	Mental_Fatigue_MFI	-0.0169562	0.0078006	91	85	0.0327219
Parasutterella_excrementihominis	Mental_Fatigue_MFI	-0.0114822	0.00555846	91	74	0.0421343
Mediterranea_massiliensis	Mental_Fatigue_MFI	0.00749186	0.00368672	91	91	0.0455026
Reduced_Activity vs species: (Controls)	metadata	coefficient	standard error	N	N not 0	p-value
Butyricicoccus_pullicaecorum	Reduced_Activity_MFI	0.00167352	0.00069705	91	91	0.0187068
Prevotella_timonensis	Reduced_Activity_MFI	0.00154366	0.00064949	91	90	0.0198869
Bacteroides_faecichinchillae	Reduced_Activity_MFI	0.00334312	0.00162025	91	91	0.0423658
bacterium_LF.3	Reduced_Activity_MFI	0.00387362	0.00190871	91	91	0.0457808
Mediterranea_massiliensis	Reduced_Activity_MFI	0.00716249	0.00358298	91	91	0.0490435
Reduced_Motivation vs species: (Controls)	metadata	coefficient	standard error	N	N not 0	p-value
Pontibacillus_litoralis	Reduced_Motivation_MFI	-0.0019154	0.000735876	91	68	0.0110369
Ruminococcus_torques	Reduced_Motivation_MFI	-0.00543807	0.00249984	91	91	0.0325926
Mediterranea_massiliensis	Reduced_Motivation_MFI	0.00773531	0.00355621	91	91	0.0326089
Prevotella_ihumii	Reduced_Motivation_MFI	0.00372586	0.00182271	91	81	0.044273
Alistipes_indistinctus	Reduced_Motivation_MFI	-0.00568662	0.00282351	91	83	0.0474114
Dialister_invisus	Reduced_Motivation_MFI	-0.00714714	0.00358201	91	55	0.0494591
Total Score (MFI) vs species: (Controls)	metadata	coefficient	standard error	N	N not 0	p-value
Mediterranea_massiliensis	Total_MFI_Score	0.00854063	0.00353833	91	91	0.0181036
Bacteroides_stercoris	Total_MFI_Score	0.0325432	0.015303	91	91	0.0365755
Prevotella_intermedia	Total_MFI_Score	0.00263442	0.00124405	91	89	0.0373523
Prevotella_timonensis	Total_MFI_Score	0.00135267	0.000653731	91	90	0.0418019
Table S6B
General_Fatigue vs species: (ME/CFS)	metadata	coefficient	standard error	N	N not 0	p-value
Lactobacillus_rogosae	General_Fatigue_MFI	-0.0101578	0.00351373	106	106	0.00477116
Intestinimonas_butyriciproducens	General_Fatigue_MFI	-0.007036	0.0025044	106	106	0.00603718
Faecalibacterium_prausnitzii	General_Fatigue_MFI	-0.0181885	0.00668011	106	106	0.00771665
Ruminococcus_torques	General_Fatigue_MFI	0.00828184	0.00379213	106	106	0.0314539
Ruminococcus_lactaris	General_Fatigue_MFI	-0.00519213	0.00238556	106	106	0.0320247
Clostridium_asparagiforme	General_Fatigue_MFI	-0.00336661	0.00154992	106	106	0.0323624
Physical_Fatigue vs species: (ME/CFS)	metadata	coefficient	standard error	N	N not 0	p-value
Faecalibacterium_prausnitzii	Physical_Fatigue_MFI	-0.0184641	0.00674676	106	106	0.00742015
Lactobacillus_rogosae	Physical_Fatigue_MFI	-0.00952146	0.00357203	106	106	0.00904776
Parabacteroides_sp._CT06	Physical_Fatigue_MFI	0.0153586	0.00659899	106	106	0.0220894
Faecalitalea_cylindroides	Physical_Fatigue_MFI	-0.00187343	0.000844765	106	106	0.0289848
Parabacteroides_goldsteinii	Physical_Fatigue_MFI	0.0070728	0.00320491	106	106	0.0297581
Alistipes_putredinis	Physical_Fatigue_MFI	0.0237805	0.0111173	106	106	0.0350222
Bacteroides_vulgatus	Physical_Fatigue_MFI	-0.0484844	0.023145	106	106	0.0388774
Barnesiella_viscericola	Physical_Fatigue_MFI	0.00225273	0.00110488	106	105	0.0442682
Bacteroides_helcogenes	Physical_Fatigue_MFI	0.00126497	0.000627036	106	106	0.0465068
Mental_Fatigue vs species: (ME/CFS)	metadata	coefficient	standard error	N	N not 0	p-value
Bacteroides_caecimuris	Mental_Fatigue_MFI	0.0112659	0.00442865	106	106	0.0125942
Ruminococcus_torques	Mental_Fatigue_MFI	0.00803458	0.003824	106	106	0.0383085
Dorea_longicatena	Mental_Fatigue_MFI	0.0059831	0.00256673	106	106	0.0218899
Tyzzerella_nexilis	Mental_Fatigue_MFI	0.0045873	0.00225362	106	106	0.0446127
Ruminococcus_lactaris	Mental_Fatigue_MFI	-0.00493719	0.00240778	106	106	0.0430978
Intestinimonas_butyriciproducens	Mental_Fatigue_MFI	-0.00533947	0.00256618	106	106	0.0401805
Akkermansia_muciniphila	Mental_Fatigue_MFI	-0.0143388	0.00662479	106	98	0.0329657
Reduced_Activity vs species: (ME/CFS)	metadata	coefficient	standard error	N	N not 0	p-value
Lactobacillus_rogosae	Reduced_Activity_MFI	-0.0120784	0.00342042	106	106	0.000642816
Haemophilus_parainfluenzae	Reduced_Activity_MFI	-0.00432426	0.0014464	106	90	0.00356433
Blautia_sp._N6H1.15	Reduced_Activity_MFI	0.00233994	0.00085901	106	106	0.00769048
Roseburia_intestinalis	Reduced_Activity_MFI	-0.0135947	0.00505304	106	106	0.0084461
Ruminococcus_torques	Reduced_Activity_MFI	0.0095545	0.00373124	106	106	0.0120396
Anaerostipes_caccae	Reduced_Activity_MFI	0.0019748	0.000781679	106	101	0.0131966
Faecalibacterium_prausnitzii	Reduced_Activity_MFI	-0.0165507	0.00667376	106	106	0.0149191
Ruminococcus_gnavus	Reduced_Activity_MFI	0.00708462	0.00301619	106	106	0.020925
Mediterranea_massiliensis	Reduced_Activity_MFI	0.00567701	0.0025093	106	106	0.0259767
Streptococcus_thermophilus	Reduced_Activity_MFI	0.00333647	0.00155356	106	98	0.0343154
Bacteroides_uniformis	Reduced_Activity_MFI	0.038403	0.0184727	106	106	0.04035
Enterococcus_faecium	Reduced_Activity_MFI	0.00296313	0.00144354	106	104	0.0428822
Alistipes_putredinis	Reduced_Activity_MFI	0.0222661	0.0109486	106	106	0.0448017
Reduced_Motivation vs species: (ME/CFS)	metadata	coefficient	standard error	N	N not 0	p-value
Alistipes_putredinis	Reduced_Motivation_MFI	0.0314347	0.0108144	106	106	0.00455487
Collinsella_aerofaciens	Reduced_Motivation_MFI	0.00554648	0.00204329	106	99	0.00789791
Bacteroides_fluxus	Reduced_Motivation_MFI	0.00710139	0.00275424	106	106	0.0114802
Pontibacillus_litoralis	Reduced_Motivation_MFI	0.00233869	0.00102349	106	82	0.0245613
Alistipes_shahii	Reduced_Motivation_MFI	0.0174208	0.00835441	106	106	0.0397592
Total Score (MFI) vs species: (ME/CFS)	metadata	coefficient	standard error	N	N not 0	p-value
Lactobacillus_rogosae	Total_MFI_Score	-0.011086	0.00347972	106	106	0.00195888
Faecalibacterium_prausnitzii	Total_MFI_Score	-0.0189916	0.00664874	106	106	0.00527387
Alistipes_putredinis	Total_MFI_Score	0.0297986	0.0108284	106	106	0.00711031
Ruminococcus_torques	Total_MFI_Score	0.00999978	0.00374361	106	106	0.00890878
Blautia_sp._N6H1.15	Total_MFI_Score	0.00197341	0.00087442	106	106	0.0263352
Intestinimonas_butyriciproducens	Total_MFI_Score	-0.0051622	0.00254971	106	106	0.0457442
Models are adjusted for sr-IBS diagnosis, site of recruitment, sex, BMI, race and ethnicity, age, antibiotic use within 6-12 weeks of sample collection, probiotic supplement use, and prebiotic supplement use. All species with significant unadjusted p-values are shown for each model (p<0.05). An unadjusted p-value < 0.01 was considered significant for this analysis. Species highlighted in red are …
