# Supplementary material for: Deficient butyrate-producing capacity in the gut microbiome is associated with bacterial network disturbances and fatigue symptoms in ME/CFS
Source: Cell Host Microbe. Author manuscript; Available in PMC 2023 May 15. (PMC10183837; doi:10.1016/j.chom.2023.01.004)
Supplement: Table S7 [file NIHMS1884352-supplement-Table_S7.xlsx]

## Sheet: Table S7
Table S7. Network jaccard comparison and network metrics for the Networks evaluated in this study and complete edge lists for each Network.
Network Jaccard comparison	Network1	Network2	Edge Jaccard Index
	Common Network (n=197)	Control Network (n=91)	0.290076
	Common Network (n=197)	ME/CFS Network (n=106)	0.424658
	Control Network (n=91)	ME/CFS Network (n=106)	0.154667
	Aggregated Control Network	Aggregated ME/CFS Network	0.66147
Indexes	Common Network (n=197)			Control Network (n=91)			ME/CFS Network (n=106)			Control Unique Edge Network	Control Unique Edge Network	Control Unique Edge Network	ME/CFS Unique Edge Network			Aggregated Control Network			Aggregated ME/CFS Network
Number of nodes	100	100	100	99	99	99	100	100	100	80	80	80	70	70	70	100	100	100	100	100	100
Number of edges	297			210	210	210	223	223	223	91	91	91	61	61	61	388	388	388	358	358	358
Number of positive edges	276			201			206			83			49			359			325
Number of negative edges	21			9			17			8			12			29			33
Avg. number of neighbors	5.94	5.94	5.94	4.242	4.242	4.242	4.46	4.46	4.46	2.275	2.275	2.275	1.92	1.92	1.92	7.76	7.76	7.76	7.16	7.16	7.16
Nework diameter	5			7	7	7	6	6	6	13	13	13	15	15	15	4	4	4	5	5	5
Network radius	4	4	4	5	5	5	4	4	4	7	7	7	8	8	8	3	3	3	3	3	3
Characteristic path length	2.867	2.867	2.867	3.418	3.418	3.418	3.365	3.365	3.365	5.666	5.666	5.666	5.76	5.76	5.76	2.541	2.541	2.541	2.65	2.65	2.65
Clustering coefficient	0.116	0.116	0.116	0.056	0.056	0.056	0.03	0.03	0.03	0	0	0	0	0	0	0.165	0.165	0.165	0.142	0.142	0.142
Network density	0.06	0.06	0.06	0.043	0.043	0.043	0.045	0.045	0.045	0.029	0.029	0.029	0.08	0.08	0.08	0.078	0.078	0.078	0.072	0.072	0.072
Network heterogeneity	0.349	0.349	0.349	0.424	0.424	0.424	0.372	0.372	0.372	0.466	0.466	0.466	0.464	0.464	0.464	0.302	0.302	0.302	0.306	0.306	0.306
Network centralization	0.052	0.052	0.052	0.06	0.06	0.06	0.047	0.047	0.047	0.035	0.035	0.035	0.094	0.094	0.094	0.075	0.075	0.075	0.071	0.071	0.071
Connected components	1	1	1	1	1	1	1	1	1	1	1	1	9	9	9	1	1	1	1	1	1
Edgelists	Taxa1	Taxa2	Weight	Taxa1	Taxa2	Weight	Taxa1	Taxa2	Weight	Taxa1	Taxa2	Weight	Taxa1	Taxa2	Weight	Taxa1	Taxa2	Weight	Taxa1	Taxa2	Weight
	Bacteroides_stercoris	Bacteroides_vulgatus	0.146618	Bacteroides_cellulosilyticus	Bacteroides_uniformis	0.257328	Bacteroides_stercoris	Bacteroides_vulgatus	0.205441	Bacteroides_cellulosilyticus	Bacteroides_uniformis	0.257328	Alistipes_finegoldii	Bacteroides_cellulosilyticus	0.217668	Bacteroides_stercoris	Bacteroides_vulgatus	0.146618	Bacteroides_stercoris	Bacteroides_vulgatus	0.146618
	Bacteroides_coprophilus	Bacteroides_vulgatus	0.215589	Bacteroides_coprocola	Bacteroides_thetaiotaomicron	0.326762	Alistipes_finegoldii	Bacteroides_cellulosilyticus	0.217668	Bacteroides_fragilis	Bacteroides_thetaiotaomicron	0.231262	Bacteroides_coprophilus	Bacteroides_thetaiotaomicron	0.209231	Bacteroides_coprophilus	Bacteroides_vulgatus	0.215589	Bacteroides_coprophilus	Bacteroides_vulgatus	0.215589
	Bacteroides_coprophilus	Bacteroides_ovatus	0.178584	Bacteroides_fragilis	Bacteroides_thetaiotaomicron	0.231262	Bacteroides_coprophilus	Bacteroides_vulgatus	0.225171	Bacteroides_ovatus	Eubacterium_rectale	0.257233	Bacteroides_plebeius	Bacteroides_vulgatus	0.238037	Bacteroides_coprophilus	Bacteroides_ovatus	0.178584	Bacteroides_coprophilus	Bacteroides_ovatus	0.178584
	Bacteroides_coprocola	Bacteroides_thetaiotaomicron	0.2061	Alistipes_finegoldii	Bacteroides_fragilis	0.2679	Bacteroides_coprophilus	Bacteroides_thetaiotaomicron	0.209231	Bacteroides_thetaiotaomicron	Parabacteroides_sp_CT06	0.230138	Bacteroides_stercoris	Parabacteroides_sp_CT06	0.198225	Bacteroides_coprocola	Bacteroides_thetaiotaomicron	0.2061	Bacteroides_coprocola	Bacteroides_thetaiotaomicron	0.2061
	Alistipes_finegoldii	Bacteroides_fragilis	0.156056	Bacteroides_plebeius	Bacteroides_stercoris	0.2823	Bacteroides_coprophilus	Bacteroides_ovatus	0.267721	Bacteroides_caccae	Lachnospiraceae_bacterium_GAM79	-0.216107	Bacteroides_caccae	Bacteroides_coprocola	0.247671	Alistipes_finegoldii	Bacteroides_fragilis	0.156056	Alistipes_finegoldii	Bacteroides_fragilis	0.156056
	Bacteroides_plebeius	Bacteroides_stercoris	0.198466	Bacteroides_coprocola	Bacteroides_plebeius	0.320069	Bacteroides_plebeius	Bacteroides_vulgatus	0.238037	Alistipes_shahii	Bacteroides_cellulosilyticus	0.2157	Eubacterium_rectale	Roseburia_inulinivorans	0.243742	Bacteroides_plebeius	Bacteroides_stercoris	0.198466	Bacteroides_plebeius	Bacteroides_stercoris	0.198466
	Bacteroides_coprophilus	Bacteroides_plebeius	0.173854	Bacteroides_ovatus	Eubacterium_rectale	0.257233	Bacteroides_coprophilus	Bacteroides_plebeius	0.21121	Culturomica_massiliensis	Odoribacter_laneus	0.220553	Prevotellamassilia_timonensis	Ruminococcus_bicirculans	-0.232163	Bacteroides_coprophilus	Bacteroides_plebeius	0.173854	Bacteroides_coprophilus	Bacteroides_plebeius	0.173854
	Bacteroides_coprocola	Bacteroides_plebeius	0.320591	Bacteroides_thetaiotaomicron	Parabacteroides_sp_CT06	0.230138	Bacteroides_coprocola	Bacteroides_plebeius	0.324559	Bacteroides_dorei	Roseburia_intestinalis	0.296207	Alistipes_obesi	Alistipes_putredinis	0.215644	Bacteroides_coprocola	Bacteroides_plebeius	0.320591	Bacteroides_coprocola	Bacteroides_plebeius	0.320591
	Alistipes_putredinis	Bacteroides_caccae	0.148677	Bacteroides_caccae	Lachnospiraceae_bacterium_GAM79	-0.216107	Bacteroides_stercoris	Parabacteroides_sp_CT06	0.198225	Bacteroides_caccae	Ruthenibacterium_lactatiformans	0.274548	Butyrivibrio_crossotus	Eubacterium_siraeum	0.212309	Alistipes_putredinis	Bacteroides_caccae	0.148677	Alistipes_putredinis	Bacteroides_caccae	0.148677
	Alistipes_putredinis	Alistipes_shahii	0.241013	Alistipes_shahii	Bacteroides_cellulosilyticus	0.2157	Bacteroides_caccae	Bacteroides_coprocola	0.247671	Bacteroides_dorei	Roseburia_inulinivorans	0.297513	Bacteroides_coprocola	Paraprevotella_xylaniphila	0.198352	Alistipes_putredinis	Alistipes_shahii	0.241013	Alistipes_putredinis	Alistipes_shahii	0.241013
	Bacteroides_dorei	Culturomica_massiliensis	0.252523	Alistipes_putredinis	Alistipes_shahii	0.239314	Alistipes_putredinis	Alistipes_shahii	0.349345	Bacteroides_stercoris	Prevotellamassilia_timonensis	0.285637	Eubacterium_rectale	Roseburia_hominis	0.209269	Bacteroides_dorei	Culturomica_massiliensis	0.252523	Bacteroides_dorei	Culturomica_massiliensis	0.252523
	Bacteroides_ovatus	Culturomica_massiliensis	0.147232	Bacteroides_ovatus	Culturomica_massiliensis	0.230726	Bacteroides_dorei	Culturomica_massiliensis	0.283692	Alistipes_shahii	Prevotellamassilia_timonensis	-0.253356	Bacteroides_fluxus	Parabacteroides_johnsonii	0.232651	Bacteroides_ovatus	Culturomica_massiliensis	0.147232	Bacteroides_ovatus	Culturomica_massiliensis	0.147232
	Alistipes_putredinis	Barnesiella_intestinihominis	0.152259	Culturomica_massiliensis	Odoribacter_laneus	0.220553	Alistipes_putredinis	Barnesiella_intestinihominis	0.254382	Butyrivibrio_crossotus	Culturomica_massiliensis	0.311275	Bacteroides_nordii	Bacteroides_vulgatus	0.224781	Alistipes_putredinis	Barnesiella_intestinihominis	0.152259	Alistipes_putredinis	Barnesiella_intestinihominis	0.152259
	Bacteroides_uniformis	Odoribacter_laneus	0.273098	Parabacteroides_distasonis	Parabacteroides_sp_CT06	0.884065	Bacteroides_uniformis	Odoribacter_laneus	0.316562	Bacteroides_uniformis	Oscillibacter_sp_PEA192	0.259408	Bacteroides_nordii	Parabacteroides_johnsonii	0.222358	Bacteroides_uniformis	Odoribacter_laneus	0.273098	Bacteroides_uniformis	Odoribacter_laneus	0.273098
	Odoribacter_laneus	Parabacteroides_sp_CT06	0.236591	Bacteroides_caecimuris	Bacteroides_thetaiotaomicron	0.267512	Odoribacter_laneus	Parabacteroides_sp_CT06	0.308807	Odoribacter_laneus	Oscillibacter_sp_PEA192	0.403111	Alistipes_senegalensis	Barnesiella_intestinihominis	0.196471	Odoribacter_laneus	Parabacteroides_sp_CT06	0.236591	Odoribacter_laneus	Parabacteroides_sp_CT06	0.236591
	Alistipes_finegoldii	Parabacteroides_distasonis	0.143169	Bacteroides_caecimuris	Bacteroides_ovatus	0.601399	Bacteroides_cellulosilyticus	Parabacteroides_distasonis	0.22668	Oscillibacter_sp_PEA192	Ruthenibacterium_lactatiformans	0.300857	Alistipes_senegalensis	Prevotellamassilia_timonensis	0.194424	Alistipes_finegoldii	Parabacteroides_distasonis	0.143169	Alistipes_finegoldii	Parabacteroides_distasonis	0.143169
	Bacteroides_cellulosilyticus	Parabacteroides_distasonis	0.179714	Bacteroides_dorei	Roseburia_intestinalis	0.296207	Parabacteroides_distasonis	Parabacteroides_sp_CT06	0.850114	Oscillibacter_sp_PEA192	Parabacteroides_johnsonii	0.229009	Escherichia_coli	Odoribacter_splanchnicus	-0.230258	Bacteroides_cellulosilyticus	Parabacteroides_distasonis	0.179714	Bacteroides_cellulosilyticus	Parabacteroides_distasonis	0.179714
	Parabacteroides_distasonis	Parabacteroides_sp_CT06	0.86447	Faecalibacterium_prausnitzii	Roseburia_intestinalis	0.252581	Bacteroides_caecimuris	Bacteroides_thetaiotaomicron	0.300704	Akkermansia_muciniphila	Eisenbergiella_tayi	0.421108	Bacteroides_vulgatus	Mediterranea_massiliensis	0.315509	Parabacteroides_distasonis	Parabacteroides_sp_CT06	0.86447	Parabacteroides_distasonis	Parabacteroides_sp_CT06	0.86447
	Bacteroides_caecimuris	Bacteroides_thetaiotaomicron	0.253181	Bacteroides_caccae	Ruthenibacterium_lactatiformans	0.274548	Bacteroides_caecimuris	Bacteroides_ovatus	0.573202	Lachnospiraceae_bacterium_GAM79	Roseburia_hominis	0.222994	Bacteroides_nordii	Ruminococcus_faecis	0.222278	Bacteroides_caecimuris	Bacteroides_thetaiotaomicron	0.253181	Bacteroides_caecimuris	Bacteroides_thetaiotaomicron	0.253181
	Bacteroides_caecimuris	Bacteroides_ovatus	0.627803	Bacteroides_dorei	Roseburia_inulinivorans	0.297513	Bacteroides_caecimuris	Bacteroides_coprocola	0.262916	Bacteroides_dorei	Bacteroides_salyersiae	0.236023	Fusicatenibacter_saccharivorans	Roseburia_faecis	0.212969	Bacteroides_caecimuris	Bacteroides_ovatus	0.627803	Bacteroides_caecimuris	Bacteroides_ovatus	0.627803
	Bacteroides_caecimuris	Bacteroides_coprocola	0.140696	Roseburia_faecis	Roseburia_inulinivorans	0.271857	Bacteroides_caecimuris	Bacteroides_fragilis	0.221218	Bacteroides_salyersiae	Parabacteroides_johnsonii	0.275214	Eubacterium_eligens	Faecalibacterium_prausnitzii	0.200899	Bacteroides_caecimuris	Bacteroides_coprocola	0.140696	Bacteroides_caecimuris	Bacteroides_coprocola	0.140696
	Bacteroides_caecimuris	Bacteroides_fragilis	0.275596	Bacteroides_stercoris	Parabacteroides_johnsonii	0.344664	Bacteroides_fragilis	Eubacterium_siraeum	-0.240631	Anaerostipes_hadrus	Bacteroides_thetaiotaomicron	0.223326	Eubacterium_eligens	Roseburia_faecis	0.232294	Bacteroides_caecimuris	Bacteroides_fragilis	0.275596	Bacteroides_caecimuris	Bacteroides_fragilis	0.275596
	Faecalibacterium_prausnitzii	Lachnospiraceae_bacterium_GAM79	0.156644	Bacteroides_stercoris	Prevotellamassilia_timonensis	0.285637	Lachnospiraceae_bacterium_GAM79	Roseburia_inulinivorans	0.232929	Alistipes_putredinis	Bacteroides_fluxus	0.27107	Bacteroides_caecimuris	Clostridiales_bacterium_CCNA10	0.224881	Faecalibacterium_prausnitzii	Lachnospiraceae_bacterium_GAM79	0.156644	Faecalibacterium_prausnitzii	Lachnospiraceae_bacterium_GAM79	0.156644
	Eubacterium_rectale	Faecalibacterium_prausnitzii	0.222749	Alistipes_shahii	Prevotellamassilia_timonensis	-0.253356	Eubacterium_rectale	Roseburia_inulinivorans	0.243742	Bacteroides_fluxus	Bacteroides_nordii	0.23637	Clostridium_bolteae	Ruminococcus_bicirculans	-0.229804	Eubacterium_rectale	Faecalibacterium_prausnitzii	0.222749	Eubacterium_rectale	Faecalibacterium_prausnitzii	0.222749
	Akkermansia_muciniphila	Alistipes_finegoldii	0.165475	Alistipes_obesi	Barnesiella_intestinihominis	0.281933	Roseburia_intestinalis	Roseburia_inulinivorans	0.28525	Gemmiger_formicilis	Parasutterella_excrementihominis	-0.309593	Akkermansia_muciniphila	Tyzzerella_nexilis	-0.214337	Akkermansia_muciniphila	Alistipes_finegoldii	0.165475	Akkermansia_muciniphila	Alistipes_finegoldii	0.165475
	Faecalibacterium_prausnitzii	Roseburia_intestinalis	0.169322	Butyrivibrio_crossotus	Culturomica_massiliensis	0.311275	Bacteroides_stercoris	Parabacteroides_johnsonii	0.277645	Anaerostipes_hadrus	Gemmiger_formicilis	0.337252	Eisenbergiella_tayi	Tyzzerella_nexilis	0.204229	Faecalibacterium_prausnitzii	Roseburia_intestinalis	0.169322	Faecalibacterium_prausnitzii	Roseburia_intestinalis	0.169322
	Bacteroides_fragilis	Eubacterium_siraeum	-0.146718	Parabacteroides_johnsonii	Paraprevotella_xylaniphila	0.498017	Parabacteroides_distasonis	Prevotellamassilia_timonensis	0.287648	Clostridium_leptum	Ruthenibacterium_lactatiformans	0.315994	Flavonifractor_plautii	Tyzzerella_nexilis	0.194055	Bacteroides_fragilis	Eubacterium_siraeum	-0.146718	Bacteroides_fragilis	Eubacterium_siraeum	-0.146718
	Lachnospiraceae_bacterium_GAM79	Roseburia_inulinivorans	0.152556	Bacteroides_uniformis	Oscillibacter_sp_PEA192	0.259408	Prevotellamassilia_timonensis	Ruminococcus_bicirculans	-0.232163	Bacteroides_cellulosilyticus	Parabacteroides_goldsteinii	0.207676	Lachnospiraceae_bacterium_GAM79	Ruminococcus_gnavus	-0.224103	Lachnospiraceae_bacterium_GAM79	Roseburia_inulinivorans	0.152556	Lachnospiraceae_bacterium_GAM79	Roseburia_inulinivorans	0.152556
	Alistipes_shahii	Roseburia_inulinivorans	0.171726	Odoribacter_laneus	Oscillibacter_sp_PEA192	0.403111	Alistipes_obesi	Alistipes_putredinis	0.215644	Bacteroides_nordii	Parabacteroides_goldsteinii	0.249294	Faecalibacterium_prausnitzii	Ruminococcus_gnavus	-0.194942	Alistipes_shahii	Roseburia_inulinivorans	0.171726	Alistipes_shahii	Roseburia_inulinivorans	0.171726
	Faecalibacterium_prausnitzii	Roseburia_inulinivorans	0.153015	Oscillibacter_sp_PEA192	Ruthenibacterium_lactatiformans	0.300857	Butyrivibrio_crossotus	Lachnospiraceae_bacterium_GAM79	0.372491	Bacteroides_thetaiotaomicron	Mediterranea_massiliensis	0.245956	Escherichia_coli	Intestinimonas_butyriciproducens	-0.246146	Faecalibacterium_prausnitzii	Roseburia_inulinivorans	0.153015	Faecalibacterium_prausnitzii	Roseburia_inulinivorans	0.153015
	Roseburia_faecis	Roseburia_inulinivorans	0.177368	Oscillibacter_sp_PEA192	Parabacteroides_johnsonii	0.229009	Butyrivibrio_crossotus	Eubacterium_siraeum	0.212309	Mediterranea_massiliensis	Prevotellamassilia_timonensis	0.392655	Faecalibacterium_prausnitzii	Intestinimonas_butyriciproducens	0.256581	Roseburia_faecis	Roseburia_inulinivorans	0.177368	Roseburia_faecis	Roseburia_inulinivorans	0.177368
	Roseburia_intestinalis	Roseburia_inulinivorans	0.262205	Akkermansia_muciniphila	Eisenbergiella_tayi	0.421108	Bacteroides_coprocola	Paraprevotella_xylaniphila	0.198352	Bacteroides_salyersiae	Ruminococcus_torques	0.306008	Ruminococcus_bicirculans	Ruminococcus_lactaris	0.192603	Roseburia_intestinalis	Roseburia_inulinivorans	0.262205	Roseburia_intestinalis	Roseburia_inulinivorans	0.262205
	Bacteroides_stercoris	Parabacteroides_johnsonii	0.281987	Eisenbergiella_tayi	Ruthenibacterium_lactatiformans	0.208169	Paraprevotella_xylaniphila	Prevotellamassilia_timonensis	0.243231	Bacteroides_vulgatus	Fusicatenibacter_saccharivorans	0.214011	Akkermansia_muciniphila	Alistipes_timonensis	0.196144	Bacteroides_stercoris	Parabacteroides_johnsonii	0.281987	Bacteroides_stercoris	Parabacteroides_johnsonii	0.281987
	Parabacteroides_distasonis	Prevotellamassilia_timonensis	0.153211	Lachnospiraceae_bacterium_GAM79	Roseburia_hominis	0.222994	Eisenbergiella_tayi	Ruthenibacterium_lactatiformans	0.204162	Fusicatenibacter_saccharivorans	Roseburia_inulinivorans	0.343955	Alistipes_timonensis	Clostridium_leptum	0.24245	Parabacteroides_distasonis	Prevotellamassilia_timonensis	0.153211	Parabacteroides_distasonis	Prevotellamassilia_timonensis	0.153211
	Eubacterium_siraeum	Prevotellamassilia_timonensis	-0.16123	Bacteroides_dorei	Bacteroides_salyersiae	0.236023	Eubacterium_rectale	Roseburia_hominis	0.209269	Blautia_obeum	Fusicatenibacter_saccharivorans	0.210058	Collinsella_aerofaciens	Odoribacter_laneus	0.197465	Eubacterium_siraeum	Prevotellamassilia_timonensis	-0.16123	Eubacterium_siraeum	Prevotellamassilia_timonensis	-0.16123
	Faecalibacterium_prausnitzii	Ruminococcus_bicirculans	0.175619	Bacteroides_caccae	Bacteroides_salyersiae	0.206165	Faecalibacterium_prausnitzii	Roseburia_hominis	0.194881	Alistipes_putredinis	Bilophila_wadsworthia	0.223573	Collinsella_aerofaciens	Parasutterella_excrementihominis	0.213206	Faecalibacterium_prausnitzii	Ruminococcus_bicirculans	0.175619	Faecalibacterium_prausnitzii	Ruminococcus_bicirculans	0.175619
	Alistipes_obesi	Barnesiella_intestinihominis	0.271717	Bacteroides_salyersiae	Parabacteroides_johnsonii	0.275214	Bacteroides_salyersiae	Parabacteroides_distasonis	0.206465	Eubacterium_eligens	Lachnospiraceae_bacterium_GAM79	0.227598	Collinsella_aerofaciens	Dorea_longicatena	0.235746	Alistipes_obesi	Barnesiella_intestinihominis	0.271717	Alistipes_obesi	Barnesiella_intestinihominis	0.271717
	Alistipes_obesi	Blautia_obeum	-0.153651	Anaerostipes_hadrus	Bacteroides_thetaiotaomicron	0.223326	Anaerostipes_hadrus	Bacteroides_coprocola	0.231255	Bacteroides_coprophilus	Flavonifractor_plautii	0.237179	Bacteroides_faecichinchillae	Ruthenibacterium_lactatiformans	0.231097	Alistipes_obesi	Blautia_obeum	-0.153651	Alistipes_obesi	Blautia_obeum	-0.153651
	Alistipes_putredinis	Parasutterella_excrementihominis	0.156235	Anaerostipes_hadrus	Faecalibacterium_prausnitzii	0.222425	Anaerostipes_hadrus	Faecalibacterium_prausnitzii	0.20761	Bacteroides_fragilis	Flavonifractor_plautii	0.215167	Alistipes_obesi	Bifidobacterium_longum	-0.267082	Alistipes_putredinis	Parasutterella_excrementihominis	0.156235	Alistipes_putredinis	Parasutterella_excrementihominis	0.156235
	Butyrivibrio_crossotus	Lachnospiraceae_bacterium_GAM79	0.333296	Anaerostipes_hadrus	Blautia_obeum	0.231872	Anaerostipes_hadrus	Blautia_obeum	0.36556	Escherichia_coli	Flavonifractor_plautii	0.3625	Bacteroides_pectinophilus	Ruminococcus_lactaris	0.247051	Butyrivibrio_crossotus	Lachnospiraceae_bacterium_GAM79	0.333296	Butyrivibrio_crossotus	Lachnospiraceae_bacterium_GAM79	0.333296
	Parabacteroides_johnsonii	Paraprevotella_xylaniphila	0.190071	Bacteroides_dorei	Bacteroides_fluxus	0.237617	Bacteroides_coprophilus	Bacteroides_fluxus	0.203034	Lactobacillus_rogosae	Roseburia_inulinivorans	0.230756	Dorea_formicigenerans	Roseburia_hominis	0.293999	Parabacteroides_johnsonii	Paraprevotella_xylaniphila	0.190071	Parabacteroides_johnsonii	Paraprevotella_xylaniphila	0.190071
	Paraprevotella_xylaniphila	Prevotellamassilia_timonensis	0.171067	Bacteroides_fluxus	Bacteroides_uniformis	0.208713	Bacteroides_fluxus	Parabacteroides_johnsonii	0.232651	Eisenbergiella_tayi	Lactobacillus_rogosae	-0.247439	Dorea_formicigenerans	Eubacterium_ventriosum	0.239315	Paraprevotella_xylaniphila	Prevotellamassilia_timonensis	0.171067	Paraprevotella_xylaniphila	Prevotellamassilia_timonensis	0.171067
	Eisenbergiella_tayi	Ruthenibacterium_lactatiformans	0.143676	Bacteroides_coprophilus	Bacteroides_fluxus	0.409095	Bacteroides_fluxus	Bacteroides_salyersiae	0.260893	Lactobacillus_rogosae	Odoribacter_splanchnicus	0.20651	Bacteroides_pectinophilus	Dorea_formicigenerans	0.250738	Eisenbergiella_tayi	Ruthenibacterium_lactatiformans	0.143676	Eisenbergiella_tayi	Ruthenibacterium_lactatiformans	0.143676
	Faecalibacterium_prausnitzii	Roseburia_hominis	0.14086	Bacteroides_coprocola	Bacteroides_fluxus	0.244266	Bacteroides_nordii	Bacteroides_vulgatus	0.224781	Clostridium_bolteae	Ruminococcus_torques	0.210887	Coprobacter_secundus	Prevotellamassilia_timonensis	0.201469	Faecalibacterium_prausnitzii	Roseburia_hominis	0.14086	Faecalibacterium_prausnitzii	Roseburia_hominis	0.14086
	Alistipes_finegoldii	Bacteroides_salyersiae	0.176219	Alistipes_putredinis	Bacteroides_fluxus	0.27107	Bacteroides_caecimuris	Bacteroides_nordii	0.202112	Alistipes_sp_Marseille_P5997	Parabacteroides_sp_CT06	0.207027	Anaerotruncus_colihominis	Bacteroides_ovatus	0.222871	Alistipes_finegoldii	Bacteroides_salyersiae	0.176219	Alistipes_finegoldii	Bacteroides_salyersiae	0.176219
	Bacteroides_salyersiae	Paraprevotella_xylaniphila	0.145055	Bacteroides_caecimuris	Bacteroides_fluxus	0.265386	Bacteroides_nordii	Parabacteroides_johnsonii	0.222358	Roseburia_intestinalis	Tyzzerella_nexilis	0.3289	Bacteroides_coprophilus	Clostridium_symbiosum	0.209565	Bacteroides_salyersiae	Paraprevotella_xylaniphila	0.145055	Bacteroides_salyersiae	Paraprevotella_xylaniphila	0.145055
	Anaerostipes_hadrus	Bacteroides_coprocola	0.202929	Bacteroides_fluxus	Bacteroides_nordii	0.23637	Eubacterium_rectale	Gemmiger_formicilis	0.22682	Eubacterium_eligens	Tyzzerella_nexilis	0.221321	Anaerotignum_lactatifermentans	Parabacteroides_sp_CT06	0.211359	Anaerostipes_hadrus	Bacteroides_coprocola	0.202929	Anaerostipes_hadrus	Bacteroides_coprocola	0.202929
	Anaerostipes_hadrus	Faecalibacterium_prausnitzii	0.150311	Faecalibacterium_prausnitzii	Gemmiger_formicilis	0.230912	Alistipes_putredinis	Gemmiger_formicilis	0.200093	Coprococcus_comes	Escherichia_coli	-0.248769	Adlercreutzia_equolifaciens	Anaerotignum_lactatifermentans	-0.222211	Anaerostipes_hadrus	Faecalibacterium_prausnitzii	0.150311	Anaerostipes_hadrus	Faecalibacterium_prausnitzii	0.150311
	Akkermansia_muciniphila	Anaerostipes_hadrus	-0.176799	Gemmiger_formicilis	Parasutterella_excrementihominis	-0.309593	Faecalibacterium_prausnitzii	Gemmiger_formicilis	0.385601	Culturomica_massiliensis	Negativibacillus_massiliensis	0.238452	Anaerotignum_lactatifermentans	Dorea_longicatena	-0.228922	Akkermansia_muciniphila	Anaerostipes_hadrus	-0.176799	Akkermansia_muciniphila	Anaerostipes_hadrus	-0.176799
	Anaerostipes_hadrus	Blautia_obeum	0.343784	Anaerostipes_hadrus	Gemmiger_formicilis	0.337252	Clostridium_leptum	Parasutterella_excrementihominis	-0.356777	Coprococcus_comes	Negativibacillus_massiliensis	-0.206291	Clostridium_asparagiforme	Mediterranea_massiliensis	0.240174	Anaerostipes_hadrus	Blautia_obeum	0.343784	Anaerostipes_hadrus	Blautia_obeum	0.343784
	Bacteroides_dorei	Bacteroides_fluxus	0.152382	Clostridium_leptum	Ruthenibacterium_lactatiformans	0.315994	Clostridium_leptum	Eisenbergiella_tayi	0.25867	Bacteroides_fragilis	Ruminococcus_gnavus	0.265562	Hungatella_hathewayi	Tyzzerella_nexilis	0.292969	Bacteroides_dorei	Bacteroides_fluxus	0.152382	Bacteroides_dorei	Bacteroides_fluxus	0.152382
	Bacteroides_fluxus	Bacteroides_uniformis	0.20869	Alistipes_finegoldii	Alistipes_senegalensis	0.289639	Alistipes_finegoldii	Alistipes_senegalensis	0.283887	Bacteroides_caecimuris	Ruminococcus_gnavus	0.307891	Anaerotruncus_colihominis	Hungatella_hathewayi	0.266815	Bacteroides_fluxus	Bacteroides_uniformis	0.20869	Bacteroides_fluxus	Bacteroides_uniformis	0.20869
	Bacteroides_coprophilus	Bacteroides_fluxus	0.236544	Alistipes_senegalensis	Alistipes_shahii	0.288547	Alistipes_senegalensis	Alistipes_shahii	0.198296	Blautia_obeum	Ruminococcus_gnavus	0.285615	Escherichia_coli	Fournierella_massiliensis	-0.199929	Bacteroides_coprophilus	Bacteroides_fluxus	0.236544	Bacteroides_coprophilus	Bacteroides_fluxus	0.236544
	Bacteroides_coprocola	Bacteroides_fluxus	0.158616	Alistipes_obesi	Alistipes_senegalensis	0.35438	Alistipes_senegalensis	Barnesiella_intestinihominis	0.196471	Clostridiales_bacterium_CCNA10	Intestinimonas_butyriciproducens	0.230355	Clostridiales_bacterium_CCNA10	Fournierella_massiliensis	0.216178	Bacteroides_coprocola	Bacteroides_fluxus	0.158616	Bacteroides_coprocola	Bacteroides_fluxus	0.158616
	Bacteroides_caccae	Bacteroides_fluxus	0.142451	Bacteroides_cellulosilyticus	Parabacteroides_goldsteinii	0.207676	Alistipes_senegalensis	Prevotellamassilia_timonensis	0.194424	Adlercreutzia_equolifaciens	Tyzzerella_nexilis	0.212376	Barnesiella_viscericola	Culturomica_massiliensis	0.208882	Bacteroides_caccae	Bacteroides_fluxus	0.142451	Bacteroides_caccae	Bacteroides_fluxus	0.142451
	Bacteroides_caecimuris	Bacteroides_fluxus	0.147551	Bacteroides_caccae	Parabacteroides_goldsteinii	0.239119	Parabacteroides_goldsteinii	Parabacteroides_sp_CT06	0.22684	Dorea_longicatena	Intestinimonas_butyriciproducens	-0.258039	Barnesiella_intestinihominis	Barnesiella_viscericola	0.257968	Bacteroides_caecimuris	Bacteroides_fluxus	0.147551	Bacteroides_caecimuris	Bacteroides_fluxus	0.147551
	Bacteroides_fluxus	Bacteroides_salyersiae	0.227555	Bacteroides_nordii	Parabacteroides_goldsteinii	0.249294	Bacteroides_caccae	Parabacteroides_goldsteinii	0.290354	Dorea_longicatena	Eubacterium_hallii	0.21813	Barnesiella_viscericola	Parabacteroides_johnsonii	0.2501	Bacteroides_fluxus	Bacteroides_salyersiae	0.227555	Bacteroides_fluxus	Bacteroides_salyersiae	0.227555
	Bacteroides_nordii	Parabacteroides_sp_CT06	0.15663	Bacteroides_uniformis	Odoribacter_splanchnicus	0.352568	Alistipes_putredinis	Odoribacter_splanchnicus	0.276071	Bacteroides_caccae	Bifidobacterium_longum	0.214828	Bacteroides_caecimuris	Clostridium_citroniae	0.276727	Bacteroides_nordii	Parabacteroides_sp_CT06	0.15663	Bacteroides_nordii	Parabacteroides_sp_CT06	0.15663
	Bacteroides_caecimuris	Bacteroides_nordii	0.193383	Alistipes_shahii	Odoribacter_splanchnicus	0.223475	Escherichia_coli	Odoribacter_splanchnicus	-0.230258	Clostridium_innocuum	Negativibacillus_massiliensis	0.298389	Clostridium_citroniae	Eubacterium_siraeum	-0.21139	Bacteroides_caecimuris	Bacteroides_nordii	0.193383	Bacteroides_caecimuris	Bacteroides_nordii	0.193383
	Eubacterium_rectale	Gemmiger_formicilis	0.160711	Barnesiella_intestinihominis	Odoribacter_splanchnicus	0.259417	Bacteroides_vulgatus	Mediterranea_massiliensis	0.315509	Coprococcus_comes	Eubacterium_ventriosum	0.232927	Bacteroides_fragilis	Bacteroides_helcogenes	0.230461	Eubacterium_rectale	Gemmiger_formicilis	0.160711	Eubacterium_rectale	Gemmiger_formicilis	0.160711
	Alistipes_putredinis	Gemmiger_formicilis	0.174896	Odoribacter_laneus	Odoribacter_splanchnicus	0.222645	Mediterranea_massiliensis	Paraprevotella_xylaniphila	0.310301	Clostridium_leptum	Clostridium_phoceensis	0.207012	Bacteroides_helcogenes	Barnesiella_viscericola	0.323167	Alistipes_putredinis	Gemmiger_formicilis	0.174896	Alistipes_putredinis	Gemmiger_formicilis	0.174896
	Faecalibacterium_prausnitzii	Gemmiger_formicilis	0.403958	Odoribacter_splanchnicus	Parabacteroides_goldsteinii	0.219165	Blautia_obeum	Ruminococcus_torques	0.199154	Lactobacillus_rogosae	bacterium_LF_3	0.277443				Faecalibacterium_prausnitzii	Gemmiger_formicilis	0.403958	Faecalibacterium_prausnitzii	Gemmiger_formicilis	0.403958
	Clostridium_leptum	Parasutterella_excrementihominis	-0.282204	Bacteroides_thetaiotaomicron	Mediterranea_massiliensis	0.245956	Eubacterium_rectale	Ruminococcus_faecis	0.276988	Ruminococcus_lactaris	bacterium_LF_3	0.239774				Clostridium_leptum	Parasutterella_excrementihominis	-0.282204	Clostridium_leptum	Parasutterella_excrementihominis	-0.282204
	Clostridium_leptum	Oscillibacter_sp_PEA192	0.173912	Bacteroides_coprophilus	Mediterranea_massiliensis	0.338098	Bacteroides_nordii	Ruminococcus_faecis	0.222278	Bacteroides_pectinophilus	Ruminococcus_bicirculans	0.31238				Clostridium_leptum	Oscillibacter_sp_PEA192	0.173912	Clostridium_leptum	Oscillibacter_sp_PEA192	0.173912
	Clostridium_leptum	Eisenbergiella_tayi	0.187755	Bacteroides_coprocola	Mediterranea_massiliensis	0.234881	Fusicatenibacter_saccharivorans	Roseburia_faecis	0.212969	Bacteroides_pectinophilus	Eubacterium_eligens	0.323848				Clostridium_leptum	Eisenbergiella_tayi	0.187755	Clostridium_leptum	Eisenbergiella_tayi	0.187755
	Alistipes_finegoldii	Alistipes_senegalensis	0.27156	Mediterranea_massiliensis	Prevotellamassilia_timonensis	0.392655	Anaerostipes_hadrus	Fusicatenibacter_saccharivorans	0.265294	Neglecta_timonensis	Parabacteroides_johnsonii	0.218452				Alistipes_finegoldii	Alistipes_senegalensis	0.27156	Alistipes_finegoldii	Alistipes_senegalensis	0.27156
	Alistipes_senegalensis	Bacteroides_cellulosilyticus	0.169536	Blautia_obeum	Ruminococcus_torques	0.236871	Eubacterium_eligens	Faecalibacterium_prausnitzii	0.200899	Blautia_obeum	Dorea_formicigenerans	0.473653				Alistipes_senegalensis	Bacteroides_cellulosilyticus	0.169536	Alistipes_senegalensis	Bacteroides_cellulosilyticus	0.169536
	Alistipes_senegalensis	Alistipes_shahii	0.213077	Eisenbergiella_tayi	Ruminococcus_torques	0.227851	Eubacterium_eligens	Roseburia_faecis	0.232294	Dorea_formicigenerans	Ruminococcus_faecis	0.224737				Alistipes_senegalensis	Alistipes_shahii	0.213077	Alistipes_senegalensis	Alistipes_shahii	0.213077
	Alistipes_obesi	Alistipes_senegalensis	0.144066	Bacteroides_salyersiae	Ruminococcus_torques	0.306008	Eubacterium_eligens	Roseburia_intestinalis	0.2929	Erysipelotrichaceae_bacterium_GAM147	Roseburia_intestinalis	0.258068				Alistipes_obesi	Alistipes_senegalensis	0.144066	Alistipes_obesi	Alistipes_senegalensis	0.144066
	Parabacteroides_goldsteinii	Parabacteroides_sp_CT06	0.16301	Eubacterium_rectale	Ruminococcus_faecis	0.238266	Eubacterium_eligens	Ruthenibacterium_lactatiformans	-0.204798	Anaerostipes_hadrus	Erysipelotrichaceae_bacterium_GAM147	0.2728				Parabacteroides_goldsteinii	Parabacteroides_sp_CT06	0.16301	Parabacteroides_goldsteinii	Parabacteroides_sp_CT06	0.16301
	Bacteroides_caccae	Parabacteroides_goldsteinii	0.300456	Bacteroides_vulgatus	Fusicatenibacter_saccharivorans	0.214011	Eubacterium_eligens	Ruminococcus_bicirculans	0.274467	Anaerotruncus_colihominis	Neglecta_timonensis	0.240931				Bacteroides_caccae	Parabacteroides_goldsteinii	0.300456	Bacteroides_caccae	Parabacteroides_goldsteinii	0.300456
	Parabacteroides_goldsteinii	Ruminococcus_bicirculans	-0.168836	Faecalibacterium_prausnitzii	Fusicatenibacter_saccharivorans	0.31054	Butyrivibrio_crossotus	Eubacterium_eligens	0.288934	Clostridium_symbiosum	Parabacteroides_goldsteinii	0.263875				Parabacteroides_goldsteinii	Ruminococcus_bicirculans	-0.168836	Parabacteroides_goldsteinii	Ruminococcus_bicirculans	-0.168836
	Bacteroides_uniformis	Odoribacter_splanchnicus	0.162844	Fusicatenibacter_saccharivorans	Roseburia_inulinivorans	0.343955	Bacteroides_caecimuris	Clostridiales_bacterium_CCNA10	0.224881	Clostridium_leptum	Eubacterium_ramulus	0.248812				Bacteroides_uniformis	Odoribacter_splanchnicus	0.162844	Bacteroides_uniformis	Odoribacter_splanchnicus	0.162844
	Alistipes_putredinis	Odoribacter_splanchnicus	0.182444	Blautia_obeum	Fusicatenibacter_saccharivorans	0.210058	Clostridiales_bacterium_CCNA10	Oscillibacter_sp_PEA192	0.202266	Eubacterium_hallii	Eubacterium_ramulus	0.294605				Alistipes_putredinis	Odoribacter_splanchnicus	0.182444	Alistipes_putredinis	Odoribacter_splanchnicus	0.182444
	Alistipes_shahii	Odoribacter_splanchnicus	0.214119	Alistipes_putredinis	Bilophila_wadsworthia	0.223573	Bacteroides_caecimuris	Flavonifractor_plautii	0.199753	Clostridiales_bacterium_CCNA10	Pseudoflavonifractor_capillosus	0.276171				Alistipes_shahii	Odoribacter_splanchnicus	0.214119	Alistipes_shahii	Odoribacter_splanchnicus	0.214119
	Barnesiella_intestinihominis	Odoribacter_splanchnicus	0.22303	Bilophila_wadsworthia	Parasutterella_excrementihominis	0.536695	Flavonifractor_plautii	Ruthenibacterium_lactatiformans	0.193571	Clostridium_asparagiforme	Eisenbergiella_tayi	0.258632				Barnesiella_intestinihominis	Odoribacter_splanchnicus	0.22303	Barnesiella_intestinihominis	Odoribacter_splanchnicus	0.22303
	Odoribacter_laneus	Odoribacter_splanchnicus	0.149074	Eubacterium_eligens	Lachnospiraceae_bacterium_GAM79	0.227598	Flavonifractor_plautii	Oscillibacter_sp_PEA192	0.567729	Clostridium_asparagiforme	Intestinimonas_butyriciproducens	0.290345				Odoribacter_laneus	Odoribacter_splanchnicus	0.149074	Odoribacter_laneus	Odoribacter_splanchnicus	0.149074
	Odoribacter_splanchnicus	Paraprevotella_xylaniphila	0.141366	Clostridiales_bacterium_CCNA10	Oscillibacter_sp_PEA192	0.639138	Lactobacillus_rogosae	Roseburia_faecis	0.222164	Clostridium_asparagiforme	Neglecta_timonensis	0.211393				Odoribacter_splanchnicus	Paraprevotella_xylaniphila	0.141366	Odoribacter_splanchnicus	Paraprevotella_xylaniphila	0.141366
	Bacteroides_nordii	Odoribacter_splanchnicus	0.14221	Bacteroides_coprophilus	Flavonifractor_plautii	0.237179	Lactobacillus_rogosae	Roseburia_intestinalis	0.249083	Fournierella_massiliensis	Lactobacillus_rogosae	-0.207739				Bacteroides_nordii	Odoribacter_splanchnicus	0.14221	Bacteroides_nordii	Odoribacter_splanchnicus	0.14221
	Bacteroides_coprophilus	Mediterranea_massiliensis	0.234849	Bacteroides_fragilis	Flavonifractor_plautii	0.215167	Bacteroides_plebeius	Clostridium_bolteae	0.195835	Bacteroides_dorei	Clostridium_sporogenes	0.305933				Bacteroides_coprophilus	Mediterranea_massiliensis	0.234849	Bacteroides_coprophilus	Mediterranea_massiliensis	0.234849
	Bacteroides_coprocola	Mediterranea_massiliensis	0.152632	Escherichia_coli	Flavonifractor_plautii	0.3625	Clostridium_bolteae	Ruminococcus_bicirculans	-0.229804	Clostridium_sporogenes	Eubacterium_rectale	0.22732				Bacteroides_coprocola	Mediterranea_massiliensis	0.152632	Bacteroides_coprocola	Mediterranea_massiliensis	0.152632
	Bacteroides_caecimuris	Mediterranea_massiliensis	0.157049	Flavonifractor_plautii	Oscillibacter_sp_PEA192	0.480371	Clostridium_bolteae	Flavonifractor_plautii	0.365029	Barnesiella_viscericola	Roseburia_inulinivorans	0.229577				Bacteroides_caecimuris	Mediterranea_massiliensis	0.157049	Bacteroides_caecimuris	Mediterranea_massiliensis	0.157049
	Mediterranea_massiliensis	Paraprevotella_xylaniphila	0.255146	Lactobacillus_rogosae	Roseburia_inulinivorans	0.230756	Alistipes_obesi	Alistipes_sp_Marseille_P5997	0.200853	Barnesiella_viscericola	Coprobacter_secundus	0.297027				Mediterranea_massiliensis	Paraprevotella_xylaniphila	0.255146	Mediterranea_massiliensis	Paraprevotella_xylaniphila	0.255146
	Blautia_obeum	Ruminococcus_torques	0.214503	Eisenbergiella_tayi	Lactobacillus_rogosae	-0.247439	Alistipes_senegalensis	Alistipes_sp_Marseille_P5997	0.20861	Blautia_obeum	Clostridium_citroniae	0.237638				Blautia_obeum	Ruminococcus_torques	0.214503	Blautia_obeum	Ruminococcus_torques	0.214503
	Parabacteroides_johnsonii	Ruminococcus_torques	0.140769	Lactobacillus_rogosae	Odoribacter_splanchnicus	0.20651	Bacteroides_fragilis	Tyzzerella_nexilis	0.195208	Clostridium_citroniae	Flavonifractor_plautii	0.224386				Parabacteroides_johnsonii	Ruminococcus_torques	0.140769	Parabacteroides_johnsonii	Ruminococcus_torques	0.140769
	Eisenbergiella_tayi	Ruminococcus_torques	0.19373	Clostridium_bolteae	Ruminococcus_torques	0.210887	Akkermansia_muciniphila	Tyzzerella_nexilis	-0.214337	Clostridium_citroniae	Clostridium_innocuum	0.225355				Eisenbergiella_tayi	Ruminococcus_torques	0.19373	Eisenbergiella_tayi	Ruminococcus_torques	0.19373
	Bacteroides_vulgatus	Ruminococcus_faecis	0.141212	Alistipes_sp_Marseille_P5997	Parabacteroides_sp_CT06	0.207027	Eisenbergiella_tayi	Tyzzerella_nexilis	0.204229	Bacteroides_vulgatus	Clostridioides_difficile	0.307667				Bacteroides_vulgatus	Ruminococcus_faecis	0.141212	Bacteroides_vulgatus	Ruminococcus_faecis	0.141212
	Eubacterium_rectale	Ruminococcus_faecis	0.186877	Alistipes_sp_Marseille_P5997	Prevotellamassilia_timonensis	0.240589	Bacteroides_salyersiae	Tyzzerella_nexilis	0.198957	Bacteroides_thetaiotaomicron	Clostridioides_difficile	0.234584				Eubacterium_rectale	Ruminococcus_faecis	0.186877	Eubacterium_rectale	Ruminococcus_faecis	0.186877
	Faecalibacterium_prausnitzii	Fusicatenibacter_saccharivorans	0.206204	Alistipes_senegalensis	Alistipes_sp_Marseille_P5997	0.328966	Flavonifractor_plautii	Tyzzerella_nexilis	0.194055	Clostridioides_difficile	Roseburia_hominis	0.216859				Faecalibacterium_prausnitzii	Fusicatenibacter_saccharivorans	0.206204	Faecalibacterium_prausnitzii	Fusicatenibacter_saccharivorans	0.206204
	Anaerostipes_hadrus	Fusicatenibacter_saccharivorans	0.140248	Roseburia_intestinalis	Tyzzerella_nexilis	0.3289	Coprococcus_comes	Eubacterium_rectale	0.208074	Clostridioides_difficile	Clostridium_leptum	0.226687				Anaerostipes_hadrus	Fusicatenibacter_saccharivorans	0.140248	Anaerostipes_hadrus	Fusicatenibacter_saccharivorans	0.140248
	Bilophila_wadsworthia	Parasutterella_excrementihominis	0.287518	Eubacterium_eligens	Tyzzerella_nexilis	0.221321	Coprococcus_comes	Odoribacter_splanchnicus	0.207546	Clostridioides_difficile	Clostridium_symbiosum	0.223719				Bilophila_wadsworthia	Parasutterella_excrementihominis	0.287518	Bilophila_wadsworthia	Parasutterella_excrementihominis	0.287518
	Eubacterium_eligens	Roseburia_intestinalis	0.173356	Coprococcus_comes	Escherichia_coli	-0.248769	Lachnospiraceae_bacterium_GAM79	Ruminococcus_gnavus	-0.224103							Eubacterium_eligens	Roseburia_intestinalis	0.173356	Eubacterium_eligens	Roseburia_intestinalis	0.173356
	Eubacterium_eligens	Ruthenibacterium_lactatiformans	-0.2094	Culturomica_massiliensis	Negativibacillus_massiliensis	0.238452	Faecalibacterium_prausnitzii	Ruminococcus_gnavus	-0.194942							Eubacterium_eligens	Ruthenibacterium_lactatiformans	-0.2094	Eubacterium_eligens	Ruthenibacterium_lactatiformans	-0.2094
	Eubacterium_eligens	Ruminococcus_bicirculans	0.329005	Coprococcus_comes	Negativibacillus_massiliensis	-0.206291	Ruminococcus_gnavus	Ruminococcus_torques	0.576279							Eubacterium_eligens	Ruminococcus_bicirculans	0.329005	Eubacterium_eligens	Ruminococcus_bicirculans	0.329005
	Butyrivibrio_crossotus	Eubacterium_eligens	0.22224	Bacteroides_fragilis	Ruminococcus_gnavus	0.265562	Clostridium_bolteae	Ruminococcus_gnavus	0.274491							Butyrivibrio_crossotus	Eubacterium_eligens	0.22224	Butyrivibrio_crossotus	Eubacterium_eligens	0.22224
	Bacteroides_stercoris	Clostridiales_bacterium_CCNA10	0.140867	Bacteroides_caecimuris	Ruminococcus_gnavus	0.307891	Ruminococcus_gnavus	Tyzzerella_nexilis	0.326561							Bacteroides_stercoris	Clostridiales_bacterium_CCNA10	0.140867	Bacteroides_stercoris	Clostridiales_bacterium_CCNA10	0.140867
	Clostridiales_bacterium_CCNA10	Oscillibacter_sp_PEA192	0.495052	Blautia_obeum	Ruminococcus_gnavus	0.285615	Escherichia_coli	Intestinimonas_butyriciproducens	-0.246146							Clostridiales_bacterium_CCNA10	Oscillibacter_sp_PEA192	0.495052	Clostridiales_bacterium_CCNA10	Oscillibacter_sp_PEA192	0.495052
	Bacteroides_caecimuris	Flavonifractor_plautii	0.153102	Flavonifractor_plautii	Ruminococcus_gnavus	0.253693	Faecalibacterium_prausnitzii	Intestinimonas_butyriciproducens	0.256581							Bacteroides_caecimuris	Flavonifractor_plautii	0.153102	Bacteroides_caecimuris	Flavonifractor_plautii	0.153102
	Flavonifractor_plautii	Ruthenibacterium_lactatiformans	0.219841	Ruminococcus_gnavus	Tyzzerella_nexilis	0.268942	Dorea_longicatena	Fusicatenibacter_saccharivorans	0.287453							Flavonifractor_plautii	Ruthenibacterium_lactatiformans	0.219841	Flavonifractor_plautii	Ruthenibacterium_lactatiformans	0.219841
	Flavonifractor_plautii	Oscillibacter_sp_PEA192	0.582812	Clostridiales_bacterium_CCNA10	Intestinimonas_butyriciproducens	0.230355	Coprococcus_comes	Dorea_longicatena	0.241349							Flavonifractor_plautii	Oscillibacter_sp_PEA192	0.582812	Flavonifractor_plautii	Oscillibacter_sp_PEA192	0.582812
	Lactobacillus_rogosae	Roseburia_faecis	0.174482	Adlercreutzia_equolifaciens	Gemmiger_formicilis	0.270885	Blautia_obeum	Eubacterium_hallii	0.286654							Lactobacillus_rogosae	Roseburia_faecis	0.174482	Lactobacillus_rogosae	Roseburia_faecis	0.174482
	Lactobacillus_rogosae	Roseburia_intestinalis	0.217715	Adlercreutzia_equolifaciens	Tyzzerella_nexilis	0.212376	Eubacterium_hallii	Fusicatenibacter_saccharivorans	0.326207							Lactobacillus_rogosae	Roseburia_intestinalis	0.217715	Lactobacillus_rogosae	Roseburia_intestinalis	0.217715
	Lactobacillus_rogosae	Ruthenibacterium_lactatiformans	-0.232332	Dorea_longicatena	Intestinimonas_butyriciproducens	-0.258039	Coprococcus_comes	Eubacterium_hallii	0.332359							Lactobacillus_rogosae	Ruthenibacterium_lactatiformans	-0.232332	Lactobacillus_rogosae	Ruthenibacterium_lactatiformans	-0.232332
	Clostridium_bolteae	Faecalibacterium_prausnitzii	-0.188336	Blautia_obeum	Eubacterium_hallii	0.433564	Ruminococcus_bicirculans	Ruminococcus_lactaris	0.192603							Clostridium_bolteae	Faecalibacterium_prausnitzii	-0.188336	Clostridium_bolteae	Faecalibacterium_prausnitzii	-0.188336
	Clostridium_bolteae	Eubacterium_siraeum	-0.171233	Eubacterium_hallii	Fusicatenibacter_saccharivorans	0.277561	Alistipes_shahii	Alistipes_timonensis	0.316457							Clostridium_bolteae	Eubacterium_siraeum	-0.171233	Clostridium_bolteae	Eubacterium_siraeum	-0.171233
	Blautia_obeum	Clostridium_bolteae	0.160559	Dorea_longicatena	Eubacterium_hallii	0.21813	Akkermansia_muciniphila	Alistipes_timonensis	0.196144							Blautia_obeum	Clostridium_bolteae	0.160559	Blautia_obeum	Clostridium_bolteae	0.160559
	Clostridium_bolteae	Flavonifractor_plautii	0.323266	Roseburia_inulinivorans	Ruminococcus_lactaris	0.329729	Alistipes_obesi	Alistipes_timonensis	0.331142							Clostridium_bolteae	Flavonifractor_plautii	0.323266	Clostridium_bolteae	Flavonifractor_plautii	0.323266
	Alistipes_sp_Marseille_P5997	Prevotellamassilia_timonensis	0.185085	Alistipes_finegoldii	Alistipes_timonensis	0.297955	Alistipes_timonensis	Clostridium_leptum	0.24245							Alistipes_sp_Marseille_P5997	Prevotellamassilia_timonensis	0.185085	Alistipes_sp_Marseille_P5997	Prevotellamassilia_timonensis	0.185085
	Alistipes_obesi	Alistipes_sp_Marseille_P5997	0.143766	Alistipes_senegalensis	Alistipes_timonensis	0.401455	Alistipes_senegalensis	Alistipes_timonensis	0.445462							Alistipes_obesi	Alistipes_sp_Marseille_P5997	0.143766	Alistipes_obesi	Alistipes_sp_Marseille_P5997	0.143766
	Alistipes_senegalensis	Alistipes_sp_Marseille_P5997	0.259361	Clostridium_bolteae	Collinsella_aerofaciens	-0.313138	Alistipes_timonensis	Bilophila_wadsworthia	0.233739							Alistipes_senegalensis	Alistipes_sp_Marseille_P5997	0.259361	Alistipes_senegalensis	Alistipes_sp_Marseille_P5997	0.259361
	Bacteroides_fragilis	Tyzzerella_nexilis	0.175163	Collinsella_aerofaciens	Coprococcus_comes	0.268238	Adlercreutzia_equolifaciens	Alistipes_timonensis	0.20631							Bacteroides_fragilis	Tyzzerella_nexilis	0.175163	Bacteroides_fragilis	Tyzzerella_nexilis	0.175163
	Anaerostipes_hadrus	Tyzzerella_nexilis	0.18259	Bacteroides_coprocola	Bacteroides_faecichinchillae	0.229779	Collinsella_aerofaciens	Odoribacter_laneus	0.197465							Anaerostipes_hadrus	Tyzzerella_nexilis	0.18259	Anaerostipes_hadrus	Tyzzerella_nexilis	0.18259
	Coprococcus_comes	Eubacterium_rectale	0.210651	Bacteroides_caecimuris	Bacteroides_faecichinchillae	0.234053	Collinsella_aerofaciens	Parasutterella_excrementihominis	0.213206							Coprococcus_comes	Eubacterium_rectale	0.210651	Coprococcus_comes	Eubacterium_rectale	0.210651
	Coprococcus_comes	Odoribacter_splanchnicus	0.191459	Bacteroides_dorei	Bifidobacterium_longum	0.211686	Collinsella_aerofaciens	Paraprevotella_xylaniphila	0.271999							Coprococcus_comes	Odoribacter_splanchnicus	0.191459	Coprococcus_comes	Odoribacter_splanchnicus	0.191459
	Coprococcus_comes	Ruminococcus_faecis	0.142164	Bacteroides_caccae	Bifidobacterium_longum	0.214828	Collinsella_aerofaciens	Dorea_longicatena	0.235746							Coprococcus_comes	Ruminococcus_faecis	0.142164	Coprococcus_comes	Ruminococcus_faecis	0.142164
	Coprococcus_comes	Lactobacillus_rogosae	0.15644	Bifidobacterium_longum	Flavonifractor_plautii	0.333915	Bacteroides_dorei	Bacteroides_faecichinchillae	0.282316							Coprococcus_comes	Lactobacillus_rogosae	0.15644	Coprococcus_comes	Lactobacillus_rogosae	0.15644
	Akkermansia_muciniphila	Negativibacillus_massiliensis	0.252984	Clostridium_innocuum	Negativibacillus_massiliensis	0.298389	Bacteroides_coprophilus	Bacteroides_faecichinchillae	0.199855							Akkermansia_muciniphila	Negativibacillus_massiliensis	0.252984	Akkermansia_muciniphila	Negativibacillus_massiliensis	0.252984
	Bacteroides_plebeius	Ruminococcus_gnavus	0.149543	Eubacterium_rectale	Eubacterium_ventriosum	0.31368	Bacteroides_coprocola	Bacteroides_faecichinchillae	0.191512							Bacteroides_plebeius	Ruminococcus_gnavus	0.149543	Bacteroides_plebeius	Ruminococcus_gnavus	0.149543
	Ruminococcus_gnavus	Ruminococcus_torques	0.327208	Anaerostipes_hadrus	Eubacterium_ventriosum	0.281833	Bacteroides_faecichinchillae	Ruthenibacterium_lactatiformans	0.231097							Ruminococcus_gnavus	Ruminococcus_torques	0.327208	Ruminococcus_gnavus	Ruminococcus_torques	0.327208
	Flavonifractor_plautii	Ruminococcus_gnavus	0.209128	Coprococcus_comes	Eubacterium_ventriosum	0.232927	Bacteroides_faecichinchillae	Bacteroides_fluxus	0.321385							Flavonifractor_plautii	Ruminococcus_gnavus	0.209128	Flavonifractor_plautii	Ruminococcus_gnavus	0.209128
	Clostridium_bolteae	Ruminococcus_gnavus	0.22443	Clostridium_phoceensis	Roseburia_intestinalis	0.265888	Adlercreutzia_equolifaciens	Bacteroides_faecichinchillae	-0.216045							Clostridium_bolteae	Ruminococcus_gnavus	0.22443	Clostridium_bolteae	Ruminococcus_gnavus	0.22443
	Ruminococcus_gnavus	Tyzzerella_nexilis	0.419529	Clostridium_phoceensis	Oscillibacter_sp_PEA192	0.334402	Alistipes_obesi	Bifidobacterium_longum	-0.267082							Ruminococcus_gnavus	Tyzzerella_nexilis	0.419529	Ruminococcus_gnavus	Tyzzerella_nexilis	0.419529
	Intestinimonas_butyriciproducens	Lachnospiraceae_bacterium_GAM79	0.155195	Clostridium_leptum	Clostridium_phoceensis	0.207012	Bifidobacterium_longum	Flavonifractor_plautii	0.360461							Intestinimonas_butyriciproducens	Lachnospiraceae_bacterium_GAM79	0.155195	Intestinimonas_butyriciproducens	Lachnospiraceae_bacterium_GAM79	0.155195
	Adlercreutzia_equolifaciens	Escherichia_coli	-0.169815	Faecalibacterium_prausnitzii	bacterium_LF_3	0.214617	Clostridium_innocuum	Lachnospiraceae_bacterium_GAM79	-0.197651							Adlercreutzia_equolifaciens	Escherichia_coli	-0.169815	Adlercreutzia_equolifaciens	Escherichia_coli	-0.169815
	Adlercreutzia_equolifaciens	Gemmiger_formicilis	0.171292	Lactobacillus_rogosae	bacterium_LF_3	0.277443	Clostridium_innocuum	Ruthenibacterium_lactatiformans	0.375881							Adlercreutzia_equolifaciens	Gemmiger_formicilis	0.171292	Adlercreutzia_equolifaciens	Gemmiger_formicilis	0.171292
	Dorea_longicatena	Eubacterium_rectale	0.144831	Ruminococcus_lactaris	bacterium_LF_3	0.239774	Clostridium_innocuum	Tyzzerella_nexilis	0.384409							Dorea_longicatena	Eubacterium_rectale	0.144831	Dorea_longicatena	Eubacterium_rectale	0.144831
	Dorea_longicatena	Ruminococcus_faecis	0.140559	Bacteroides_pectinophilus	Lachnospiraceae_bacterium_GAM79	0.28454	Eubacterium_rectale	Eubacterium_ventriosum	0.198667							Dorea_longicatena	Ruminococcus_faecis	0.140559	Dorea_longicatena	Ruminococcus_faecis	0.140559
	Dorea_longicatena	Fusicatenibacter_saccharivorans	0.240429	Bacteroides_pectinophilus	Roseburia_faecis	0.275298	Clostridium_phoceensis	Culturomica_massiliensis	0.206137							Dorea_longicatena	Fusicatenibacter_saccharivorans	0.240429	Dorea_longicatena	Fusicatenibacter_saccharivorans	0.240429
	Bilophila_wadsworthia	Dorea_longicatena	0.171206	Bacteroides_pectinophilus	Ruminococcus_bicirculans	0.31238	Clostridium_phoceensis	Oscillibacter_sp_PEA192	0.415873							Bilophila_wadsworthia	Dorea_longicatena	0.171206	Bilophila_wadsworthia	Dorea_longicatena	0.171206
	Coprococcus_comes	Dorea_longicatena	0.17359	Bacteroides_pectinophilus	Butyrivibrio_crossotus	0.324518	Anaerostipes_hadrus	Clostridium_phoceensis	0.208294							Coprococcus_comes	Dorea_longicatena	0.17359	Coprococcus_comes	Dorea_longicatena	0.17359
	Alistipes_finegoldii	Eubacterium_hallii	0.14488	Bacteroides_pectinophilus	Eubacterium_eligens	0.323848	Faecalibacterium_prausnitzii	bacterium_LF_3	0.246407							Alistipes_finegoldii	Eubacterium_hallii	0.14488	Alistipes_finegoldii	Eubacterium_hallii	0.14488
	Blautia_obeum	Eubacterium_hallii	0.35692	Bacteroides_pectinophilus	Eubacterium_ventriosum	0.275567	Bilophila_wadsworthia	bacterium_LF_3	0.268545							Blautia_obeum	Eubacterium_hallii	0.35692	Blautia_obeum	Eubacterium_hallii	0.35692
	Eubacterium_hallii	Roseburia_hominis	0.173898	Neglecta_timonensis	Parabacteroides_johnsonii	0.218452	Bifidobacterium_longum	bacterium_LF_3	0.226667							Eubacterium_hallii	Roseburia_hominis	0.173898	Eubacterium_hallii	Roseburia_hominis	0.173898
	Eubacterium_hallii	Fusicatenibacter_saccharivorans	0.302894	Clostridium_innocuum	Neglecta_timonensis	0.261816	Bacteroides_pectinophilus	Eubacterium_rectale	0.299398							Eubacterium_hallii	Fusicatenibacter_saccharivorans	0.302894	Eubacterium_hallii	Fusicatenibacter_saccharivorans	0.302894
	Coprococcus_comes	Eubacterium_hallii	0.220875	Blautia_obeum	Dorea_formicigenerans	0.473653	Bacteroides_pectinophilus	Roseburia_intestinalis	0.252004							Coprococcus_comes	Eubacterium_hallii	0.220875	Coprococcus_comes	Eubacterium_hallii	0.220875
	Bacteroides_dorei	Ruminococcus_lactaris	0.166294	Dorea_formicigenerans	Ruminococcus_faecis	0.224737	Bacteroides_pectinophilus	Butyrivibrio_crossotus	0.275152							Bacteroides_dorei	Ruminococcus_lactaris	0.166294	Bacteroides_dorei	Ruminococcus_lactaris	0.166294
	Roseburia_inulinivorans	Ruminococcus_lactaris	0.19205	Coprobacter_secundus	Culturomica_massiliensis	0.217348	Bacteroides_pectinophilus	Fusicatenibacter_saccharivorans	0.31418							Roseburia_inulinivorans	Ruminococcus_lactaris	0.19205	Roseburia_inulinivorans	Ruminococcus_lactaris	0.19205
	Fusicatenibacter_saccharivorans	Ruminococcus_lactaris	0.188815	Coprobacter_secundus	Parabacteroides_goldsteinii	0.23191	Bacteroides_pectinophilus	Ruminococcus_lactaris	0.247051							Fusicatenibacter_saccharivorans	Ruminococcus_lactaris	0.188815	Fusicatenibacter_saccharivorans	Ruminococcus_lactaris	0.188815
	Alistipes_finegoldii	Alistipes_timonensis	0.16258	Erysipelotrichaceae_bacterium_GAM147	Roseburia_intestinalis	0.258068	Bacteroides_salyersiae	Neglecta_timonensis	0.190898							Alistipes_finegoldii	Alistipes_timonensis	0.16258	Alistipes_finegoldii	Alistipes_timonensis	0.16258
	Alistipes_putredinis	Alistipes_timonensis	0.159488	Anaerostipes_hadrus	Erysipelotrichaceae_bacterium_GAM147	0.2728	Clostridium_leptum	Neglecta_timonensis	0.489909							Alistipes_putredinis	Alistipes_timonensis	0.159488	Alistipes_putredinis	Alistipes_timonensis	0.159488
	Alistipes_timonensis	Escherichia_coli	-0.141444	Bacteroides_faecichinchillae	Erysipelotrichaceae_bacterium_GAM147	0.222325	Dorea_formicigenerans	Roseburia_hominis	0.293999							Alistipes_timonensis	Escherichia_coli	-0.141444	Alistipes_timonensis	Escherichia_coli	-0.141444
	Alistipes_shahii	Alistipes_timonensis	0.230993	Erysipelotrichaceae_bacterium_GAM147	bacterium_LF_3	0.439194	Coprococcus_comes	Dorea_formicigenerans	0.252308							Alistipes_shahii	Alistipes_timonensis	0.230993	Alistipes_shahii	Alistipes_timonensis	0.230993
	Alistipes_timonensis	Blautia_obeum	-0.166897	Anaerotruncus_colihominis	Ruthenibacterium_lactatiformans	0.255741	Dorea_formicigenerans	Eubacterium_ventriosum	0.239315							Alistipes_timonensis	Blautia_obeum	-0.166897	Alistipes_timonensis	Blautia_obeum	-0.166897
	Alistipes_obesi	Alistipes_timonensis	0.163544	Anaerotruncus_colihominis	Oscillibacter_sp_PEA192	0.212744	Bacteroides_pectinophilus	Dorea_formicigenerans	0.250738							Alistipes_obesi	Alistipes_timonensis	0.163544	Alistipes_obesi	Alistipes_timonensis	0.163544
	Alistipes_senegalensis	Alistipes_timonensis	0.360629	Anaerotruncus_colihominis	Neglecta_timonensis	0.240931	Bacteroides_vulgatus	Coprobacter_secundus	0.233195							Alistipes_senegalensis	Alistipes_timonensis	0.360629	Alistipes_senegalensis	Alistipes_timonensis	0.360629
	Alistipes_timonensis	Mediterranea_massiliensis	-0.153397	Clostridium_symbiosum	Parabacteroides_goldsteinii	0.263875	Bacteroides_uniformis	Coprobacter_secundus	0.26367							Alistipes_timonensis	Mediterranea_massiliensis	-0.153397	Alistipes_timonensis	Mediterranea_massiliensis	-0.153397
	Alistipes_timonensis	Bilophila_wadsworthia	0.179706	Eubacterium_ramulus	Paraprevotella_xylaniphila	0.23534	Coprobacter_secundus	Parabacteroides_distasonis	0.195225							Alistipes_timonensis	Bilophila_wadsworthia	0.179706	Alistipes_timonensis	Bilophila_wadsworthia	0.179706
	Adlercreutzia_equolifaciens	Alistipes_timonensis	0.170648	Clostridium_leptum	Eubacterium_ramulus	0.248812	Coprobacter_secundus	Prevotellamassilia_timonensis	0.201469							Adlercreutzia_equolifaciens	Alistipes_timonensis	0.170648	Adlercreutzia_equolifaciens	Alistipes_timonensis	0.170648
	Collinsella_aerofaciens	Paraprevotella_xylaniphila	0.159835	Eubacterium_ramulus	Ruminococcus_faecis	0.359104	Coprobacter_secundus	Odoribacter_splanchnicus	0.333844							Collinsella_aerofaciens	Paraprevotella_xylaniphila	0.159835	Collinsella_aerofaciens	Paraprevotella_xylaniphila	0.159835
	Clostridium_bolteae	Collinsella_aerofaciens	-0.177041	Coprococcus_comes	Eubacterium_ramulus	0.28029	Blautia_obeum	Erysipelotrichaceae_bacterium_GAM147	0.269605							Clostridium_bolteae	Collinsella_aerofaciens	-0.177041	Clostridium_bolteae	Collinsella_aerofaciens	-0.177041
	Collinsella_aerofaciens	Coprococcus_comes	0.177213	Eubacterium_hallii	Eubacterium_ramulus	0.294605	Erysipelotrichaceae_bacterium_GAM147	Ruminococcus_gnavus	0.228748							Collinsella_aerofaciens	Coprococcus_comes	0.177213	Collinsella_aerofaciens	Coprococcus_comes	0.177213
	Bacteroides_dorei	Bacteroides_faecichinchillae	0.163124	Anaerotignum_lactatifermentans	Bacteroides_stercoris	0.222483	Erysipelotrichaceae_bacterium_GAM147	bacterium_LF_3	0.30199							Bacteroides_dorei	Bacteroides_faecichinchillae	0.163124	Bacteroides_dorei	Bacteroides_faecichinchillae	0.163124
	Bacteroides_faecichinchillae	Bacteroides_vulgatus	0.156006	Anaerotignum_lactatifermentans	Parabacteroides_distasonis	0.223019	Anaerotruncus_colihominis	Bacteroides_ovatus	0.222871							Bacteroides_faecichinchillae	Bacteroides_vulgatus	0.156006	Bacteroides_faecichinchillae	Bacteroides_vulgatus	0.156006
	Bacteroides_coprophilus	Bacteroides_faecichinchillae	0.169035	Anaerotignum_lactatifermentans	Oscillibacter_sp_PEA192	0.238841	Anaerotruncus_colihominis	Ruthenibacterium_lactatiformans	0.331653							Bacteroides_coprophilus	Bacteroides_faecichinchillae	0.169035	Bacteroides_coprophilus	Bacteroides_faecichinchillae	0.169035
	Bacteroides_coprocola	Bacteroides_faecichinchillae	0.173173	Anaerotignum_lactatifermentans	Negativibacillus_massiliensis	0.247097	Anaerotruncus_colihominis	Oscillibacter_sp_PEA192	0.301206							Bacteroides_coprocola	Bacteroides_faecichinchillae	0.173173	Bacteroides_coprocola	Bacteroides_faecichinchillae	0.173173
	Bacteroides_faecichinchillae	Bacteroides_fragilis	0.153392	Clostridiales_bacterium_CCNA10	Pseudoflavonifractor_capillosus	0.276171	Anaerotruncus_colihominis	Mediterranea_massiliensis	0.200589							Bacteroides_faecichinchillae	Bacteroides_fragilis	0.153392	Bacteroides_faecichinchillae	Bacteroides_fragilis	0.153392
	Bacteroides_caecimuris	Bacteroides_faecichinchillae	0.160184	Intestinimonas_butyriciproducens	Pseudoflavonifractor_capillosus	0.305868	Bacteroides_coprophilus	Clostridium_symbiosum	0.209565							Bacteroides_caecimuris	Bacteroides_faecichinchillae	0.160184	Bacteroides_caecimuris	Bacteroides_faecichinchillae	0.160184
	Bacteroides_faecichinchillae	Bacteroides_fluxus	0.274366	Clostridium_phoceensis	Pseudoflavonifractor_capillosus	0.220752	Clostridium_bolteae	Clostridium_symbiosum	0.209641							Bacteroides_faecichinchillae	Bacteroides_fluxus	0.274366	Bacteroides_faecichinchillae	Bacteroides_fluxus	0.274366
	Adlercreutzia_equolifaciens	Bacteroides_faecichinchillae	-0.187183	Neglecta_timonensis	Pseudoflavonifractor_capillosus	0.286617	Eubacterium_ramulus	Ruminococcus_faecis	0.219236							Adlercreutzia_equolifaciens	Bacteroides_faecichinchillae	-0.187183	Adlercreutzia_equolifaciens	Bacteroides_faecichinchillae	-0.187183
	Bacteroides_dorei	Bifidobacterium_longum	0.14021	Angelakisella_massiliensis	Pseudoflavonifractor_capillosus	0.563189	Coprococcus_comes	Eubacterium_ramulus	0.314565							Bacteroides_dorei	Bifidobacterium_longum	0.14021	Bacteroides_dorei	Bifidobacterium_longum	0.14021
	Bifidobacterium_longum	Blautia_obeum	0.151869	Clostridium_asparagiforme	Eisenbergiella_tayi	0.258632	Eubacterium_ramulus	Eubacterium_ventriosum	0.232539							Bifidobacterium_longum	Blautia_obeum	0.151869	Bifidobacterium_longum	Blautia_obeum	0.151869
	Bifidobacterium_longum	Flavonifractor_plautii	0.416456	Clostridium_asparagiforme	Clostridium_bolteae	0.319469	Anaerotignum_lactatifermentans	Parabacteroides_sp_CT06	0.211359							Bifidobacterium_longum	Flavonifractor_plautii	0.416456	Bifidobacterium_longum	Flavonifractor_plautii	0.416456
	Clostridium_innocuum	Eubacterium_rectale	-0.149983	Clostridium_asparagiforme	Intestinimonas_butyriciproducens	0.290345	Anaerotignum_lactatifermentans	Oscillibacter_sp_PEA192	0.201262							Clostridium_innocuum	Eubacterium_rectale	-0.149983	Clostridium_innocuum	Eubacterium_rectale	-0.149983
	Clostridium_innocuum	Ruthenibacterium_lactatiformans	0.249349	Clostridium_asparagiforme	Neglecta_timonensis	0.211393	Anaerotignum_lactatifermentans	Negativibacillus_massiliensis	0.21883							Clostridium_innocuum	Ruthenibacterium_lactatiformans	0.249349	Clostridium_innocuum	Ruthenibacterium_lactatiformans	0.249349
	Clostridium_innocuum	Tyzzerella_nexilis	0.293044	Hungatella_hathewayi	Ruthenibacterium_lactatiformans	0.32186	Adlercreutzia_equolifaciens	Anaerotignum_lactatifermentans	-0.222211							Clostridium_innocuum	Tyzzerella_nexilis	0.293044	Clostridium_innocuum	Tyzzerella_nexilis	0.293044
	Eubacterium_rectale	Eubacterium_ventriosum	0.182511	Eisenbergiella_tayi	Hungatella_hathewayi	0.25033	Anaerotignum_lactatifermentans	Dorea_longicatena	-0.228922							Eubacterium_rectale	Eubacterium_ventriosum	0.182511	Eubacterium_rectale	Eubacterium_ventriosum	0.182511
	Eubacterium_ventriosum	Roseburia_faecis	0.157915	Clostridium_bolteae	Hungatella_hathewayi	0.374563	Intestinimonas_butyriciproducens	Pseudoflavonifractor_capillosus	0.288294							Eubacterium_ventriosum	Roseburia_faecis	0.157915	Eubacterium_ventriosum	Roseburia_faecis	0.157915
	Anaerostipes_hadrus	Eubacterium_ventriosum	0.145098	Clostridium_innocuum	Hungatella_hathewayi	0.271964	Clostridium_phoceensis	Pseudoflavonifractor_capillosus	0.244817							Anaerostipes_hadrus	Eubacterium_ventriosum	0.145098	Anaerostipes_hadrus	Eubacterium_ventriosum	0.145098
	Alistipes_finegoldii	Clostridium_phoceensis	0.184736	Clostridium_symbiosum	Hungatella_hathewayi	0.285332	Neglecta_timonensis	Pseudoflavonifractor_capillosus	0.341601							Alistipes_finegoldii	Clostridium_phoceensis	0.184736	Alistipes_finegoldii	Clostridium_phoceensis	0.184736
	Clostridium_phoceensis	Culturomica_massiliensis	0.156984	Fournierella_massiliensis	Lactobacillus_rogosae	-0.207739	Anaerotignum_lactatifermentans	Pseudoflavonifractor_capillosus	0.244171							Clostridium_phoceensis	Culturomica_massiliensis	0.156984	Clostridium_phoceensis	Culturomica_massiliensis	0.156984
	Clostridium_phoceensis	Roseburia_intestinalis	0.178967	Fournierella_massiliensis	Negativibacillus_massiliensis	0.440813	Angelakisella_massiliensis	Negativibacillus_massiliensis	0.513187							Clostridium_phoceensis	Roseburia_intestinalis	0.178967	Clostridium_phoceensis	Roseburia_intestinalis	0.178967
	Clostridium_phoceensis	Oscillibacter_sp_PEA192	0.395711	Fournierella_massiliensis	Pseudoflavonifractor_capillosus	0.315886	Angelakisella_massiliensis	Pseudoflavonifractor_capillosus	0.415222							Clostridium_phoceensis	Oscillibacter_sp_PEA192	0.395711	Clostridium_phoceensis	Oscillibacter_sp_PEA192	0.395711
	Anaerostipes_hadrus	Clostridium_phoceensis	0.188035	Angelakisella_massiliensis	Fournierella_massiliensis	0.431145	Blautia_obeum	Clostridium_asparagiforme	0.224164							Anaerostipes_hadrus	Clostridium_phoceensis	0.188035	Anaerostipes_hadrus	Clostridium_phoceensis	0.188035
	Faecalibacterium_prausnitzii	bacterium_LF_3	0.293076	Bacteroides_salanitronis	Bacteroides_vulgatus	0.237102	Clostridium_asparagiforme	Mediterranea_massiliensis	0.240174							Faecalibacterium_prausnitzii	bacterium_LF_3	0.293076	Faecalibacterium_prausnitzii	bacterium_LF_3	0.293076
	Bilophila_wadsworthia	bacterium_LF_3	0.182181	Bacteroides_salanitronis	Bacteroides_stercoris	0.366686	Clostridium_asparagiforme	Clostridium_bolteae	0.347163							Bilophila_wadsworthia	bacterium_LF_3	0.182181	Bilophila_wadsworthia	bacterium_LF_3	0.182181
	Bifidobacterium_longum	bacterium_LF_3	0.150566	Bacteroides_fluxus	Bacteroides_salanitronis	0.257008	Clostridium_asparagiforme	Clostridium_phoceensis	0.195149							Bifidobacterium_longum	bacterium_LF_3	0.150566	Bifidobacterium_longum	bacterium_LF_3	0.150566
	Bacteroides_pectinophilus	Lachnospiraceae_bacterium_GAM79	0.173766	Bacteroides_salanitronis	Mediterranea_massiliensis	0.261038	Clostridium_bolteae	Hungatella_hathewayi	0.250641							Bacteroides_pectinophilus	Lachnospiraceae_bacterium_GAM79	0.173766	Bacteroides_pectinophilus	Lachnospiraceae_bacterium_GAM79	0.173766
	Bacteroides_pectinophilus	Eubacterium_rectale	0.277999	Bacteroides_dorei	Clostridium_sporogenes	0.305933	Hungatella_hathewayi	Tyzzerella_nexilis	0.292969							Bacteroides_pectinophilus	Eubacterium_rectale	0.277999	Bacteroides_pectinophilus	Eubacterium_rectale	0.277999
	Bacteroides_pectinophilus	Roseburia_faecis	0.149435	Clostridium_sporogenes	Eubacterium_rectale	0.22732	Anaerotruncus_colihominis	Hungatella_hathewayi	0.266815							Bacteroides_pectinophilus	Roseburia_faecis	0.149435	Bacteroides_pectinophilus	Roseburia_faecis	0.149435
	Bacteroides_pectinophilus	Roseburia_intestinalis	0.203132	Clostridium_sporogenes	bacterium_LF_3	0.509032	Clostridium_symbiosum	Hungatella_hathewayi	0.368153							Bacteroides_pectinophilus	Roseburia_intestinalis	0.203132	Bacteroides_pectinophilus	Roseburia_intestinalis	0.203132
	Bacteroides_pectinophilus	Butyrivibrio_crossotus	0.22687	Bacteroides_thetaiotaomicron	Barnesiella_viscericola	0.241454	Escherichia_coli	Fournierella_massiliensis	-0.199929							Bacteroides_pectinophilus	Butyrivibrio_crossotus	0.22687	Bacteroides_pectinophilus	Butyrivibrio_crossotus	0.22687
	Bacteroides_pectinophilus	Roseburia_hominis	0.234559	Barnesiella_viscericola	Roseburia_inulinivorans	0.229577	Clostridiales_bacterium_CCNA10	Fournierella_massiliensis	0.216178							Bacteroides_pectinophilus	Roseburia_hominis	0.234559	Bacteroides_pectinophilus	Roseburia_hominis	0.234559
	Bacteroides_pectinophilus	Fusicatenibacter_saccharivorans	0.231199	Alistipes_sp_Marseille_P5997	Barnesiella_viscericola	0.40772	Fournierella_massiliensis	Pseudoflavonifractor_capillosus	0.288113							Bacteroides_pectinophilus	Fusicatenibacter_saccharivorans	0.231199	Bacteroides_pectinophilus	Fusicatenibacter_saccharivorans	0.231199
	Adlercreutzia_equolifaciens	Bacteroides_pectinophilus	0.143971	Barnesiella_viscericola	Coprobacter_secundus	0.297027	Angelakisella_massiliensis	Fournierella_massiliensis	0.288412							Adlercreutzia_equolifaciens	Bacteroides_pectinophilus	0.143971	Adlercreutzia_equolifaciens	Bacteroides_pectinophilus	0.143971
	Bacteroides_pectinophilus	Eubacterium_ventriosum	0.172231	Bacteroides_salanitronis	Barnesiella_viscericola	0.27341	Bacteroides_dorei	Bacteroides_salanitronis	0.302884							Bacteroides_pectinophilus	Eubacterium_ventriosum	0.172231	Bacteroides_pectinophilus	Eubacterium_ventriosum	0.172231
	Eisenbergiella_tayi	Neglecta_timonensis	0.147612	Bacteroides_thetaiotaomicron	Clostridium_citroniae	0.352662	Bacteroides_coprocola	Bacteroides_salanitronis	0.248151							Eisenbergiella_tayi	Neglecta_timonensis	0.147612	Eisenbergiella_tayi	Neglecta_timonensis	0.147612
	Bacteroides_salyersiae	Neglecta_timonensis	0.212992	Blautia_obeum	Clostridium_citroniae	0.237638	Bacteroides_salanitronis	Parabacteroides_distasonis	0.193212							Bacteroides_salyersiae	Neglecta_timonensis	0.212992	Bacteroides_salyersiae	Neglecta_timonensis	0.212992
	Clostridium_leptum	Neglecta_timonensis	0.340069	Clostridium_citroniae	Flavonifractor_plautii	0.224386	Bacteroides_fluxus	Bacteroides_salanitronis	0.191471							Clostridium_leptum	Neglecta_timonensis	0.340069	Clostridium_leptum	Neglecta_timonensis	0.340069
	Clostridium_innocuum	Neglecta_timonensis	0.172166	Clostridium_bolteae	Clostridium_citroniae	0.311905	Bacteroides_salanitronis	Mediterranea_massiliensis	0.237113							Clostridium_innocuum	Neglecta_timonensis	0.172166	Clostridium_innocuum	Neglecta_timonensis	0.172166
	Bacteroides_vulgatus	Dorea_formicigenerans	0.153103	Bacteroides_faecichinchillae	Clostridium_citroniae	0.231456	Akkermansia_muciniphila	Clostridium_sporogenes	0.273598							Bacteroides_vulgatus	Dorea_formicigenerans	0.153103	Bacteroides_vulgatus	Dorea_formicigenerans	0.153103
	Bacteroides_caccae	Dorea_formicigenerans	0.155887	Clostridium_citroniae	Clostridium_innocuum	0.225355	Butyrivibrio_crossotus	Clostridium_sporogenes	0.344779							Bacteroides_caccae	Dorea_formicigenerans	0.155887	Bacteroides_caccae	Dorea_formicigenerans	0.155887
	Dorea_formicigenerans	Fusicatenibacter_saccharivorans	0.179869	Clostridium_citroniae	Clostridium_symbiosum	0.249689	Clostridium_sporogenes	Eubacterium_eligens	0.212702							Dorea_formicigenerans	Fusicatenibacter_saccharivorans	0.179869	Dorea_formicigenerans	Fusicatenibacter_saccharivorans	0.179869
	Coprococcus_comes	Dorea_formicigenerans	0.163412	Bacteroides_vulgatus	Clostridioides_difficile	0.307667	Clostridium_sporogenes	Coprococcus_comes	0.196366							Coprococcus_comes	Dorea_formicigenerans	0.163412	Coprococcus_comes	Dorea_formicigenerans	0.163412
	Bacteroides_vulgatus	Coprobacter_secundus	0.151547	Bacteroides_thetaiotaomicron	Clostridioides_difficile	0.234584	Clostridium_sporogenes	bacterium_LF_3	0.270383							Bacteroides_vulgatus	Coprobacter_secundus	0.151547	Bacteroides_vulgatus	Coprobacter_secundus	0.151547
	Bacteroides_uniformis	Coprobacter_secundus	0.205781	Blautia_obeum	Clostridioides_difficile	0.254649	Clostridium_sporogenes	Erysipelotrichaceae_bacterium_GAM147	0.434536							Bacteroides_uniformis	Coprobacter_secundus	0.205781	Bacteroides_uniformis	Coprobacter_secundus	0.205781
	Coprobacter_secundus	Culturomica_massiliensis	0.206351	Clostridioides_difficile	Roseburia_hominis	0.216859	Barnesiella_viscericola	Parabacteroides_sp_CT06	0.227475							Coprobacter_secundus	Culturomica_massiliensis	0.206351	Coprobacter_secundus	Culturomica_massiliensis	0.206351
	Coprobacter_secundus	Parabacteroides_distasonis	0.229425	Clostridioides_difficile	Clostridium_leptum	0.226687	Barnesiella_viscericola	Culturomica_massiliensis	0.208882							Coprobacter_secundus	Parabacteroides_distasonis	0.229425	Coprobacter_secundus	Parabacteroides_distasonis	0.229425
	Coprobacter_secundus	Parabacteroides_goldsteinii	0.187841	Clostridioides_difficile	Tyzzerella_nexilis	0.523802	Barnesiella_intestinihominis	Barnesiella_viscericola	0.257968							Coprobacter_secundus	Parabacteroides_goldsteinii	0.187841	Coprobacter_secundus	Parabacteroides_goldsteinii	0.187841
	Coprobacter_secundus	Odoribacter_splanchnicus	0.233083	Bacteroides_pectinophilus	Clostridioides_difficile	0.30507	Barnesiella_viscericola	Parabacteroides_johnsonii	0.2501							Coprobacter_secundus	Odoribacter_splanchnicus	0.233083	Coprobacter_secundus	Odoribacter_splanchnicus	0.233083
	Blautia_obeum	Erysipelotrichaceae_bacterium_GAM147	0.240665	Anaerotruncus_colihominis	Clostridioides_difficile	0.368403	Alistipes_sp_Marseille_P5997	Barnesiella_viscericola	0.447788							Blautia_obeum	Erysipelotrichaceae_bacterium_GAM147	0.240665	Blautia_obeum	Erysipelotrichaceae_bacterium_GAM147	0.240665
	Erysipelotrichaceae_bacterium_GAM147	Ruminococcus_gnavus	0.196317	Clostridioides_difficile	Clostridium_symbiosum	0.223719	Bacteroides_salanitronis	Barnesiella_viscericola	0.199682							Erysipelotrichaceae_bacterium_GAM147	Ruminococcus_gnavus	0.196317	Erysipelotrichaceae_bacterium_GAM147	Ruminococcus_gnavus	0.196317
	Erysipelotrichaceae_bacterium_GAM147	Ruminococcus_lactaris	0.146705	Gemmiger_formicilis	Subdoligranulum_variabile	0.322645	Bacteroides_caecimuris	Clostridium_citroniae	0.276727							Erysipelotrichaceae_bacterium_GAM147	Ruminococcus_lactaris	0.146705	Erysipelotrichaceae_bacterium_GAM147	Ruminococcus_lactaris	0.146705
	Erysipelotrichaceae_bacterium_GAM147	bacterium_LF_3	0.352002	Fournierella_massiliensis	Subdoligranulum_variabile	0.408569	Clostridium_citroniae	Eubacterium_siraeum	-0.21139							Erysipelotrichaceae_bacterium_GAM147	bacterium_LF_3	0.352002	Erysipelotrichaceae_bacterium_GAM147	bacterium_LF_3	0.352002
	Anaerotruncus_colihominis	Ruthenibacterium_lactatiformans	0.255454	Clostridioides_difficile	Subdoligranulum_variabile	0.347714	Clostridium_bolteae	Clostridium_citroniae	0.28577							Anaerotruncus_colihominis	Ruthenibacterium_lactatiformans	0.255454	Anaerotruncus_colihominis	Ruthenibacterium_lactatiformans	0.255454
	Anaerotruncus_colihominis	Oscillibacter_sp_PEA192	0.309455	Bacteroides_helcogenes	Bacteroides_uniformis	0.280835	Clostridioides_difficile	Tyzzerella_nexilis	0.316844							Anaerotruncus_colihominis	Oscillibacter_sp_PEA192	0.309455	Anaerotruncus_colihominis	Oscillibacter_sp_PEA192	0.309455
	Anaerotruncus_colihominis	Intestinimonas_butyriciproducens	0.153053	Bacteroides_helcogenes	Bacteroides_ovatus	0.25607	Bacteroides_faecichinchillae	Clostridioides_difficile	0.220901							Anaerotruncus_colihominis	Intestinimonas_butyriciproducens	0.153053	Anaerotruncus_colihominis	Intestinimonas_butyriciproducens	0.153053
	Bilophila_wadsworthia	Clostridium_symbiosum	-0.158297	Bacteroides_helcogenes	Bacteroides_salyersiae	0.22198	Clostridioides_difficile	Eubacterium_ramulus	0.313774							Bilophila_wadsworthia	Clostridium_symbiosum	-0.158297	Bilophila_wadsworthia	Clostridium_symbiosum	-0.158297
	Clostridium_bolteae	Clostridium_symbiosum	0.204512	Bacteroides_fluxus	Bacteroides_helcogenes	0.369546	Clostridioides_difficile	Pseudoflavonifractor_capillosus	0.251327							Clostridium_bolteae	Clostridium_symbiosum	0.204512	Clostridium_bolteae	Clostridium_symbiosum	0.204512
	Anaerotruncus_colihominis	Clostridium_symbiosum	0.145992	Bacteroides_faecichinchillae	Bacteroides_helcogenes	0.306936	Clostridioides_difficile	Clostridium_citroniae	0.212981							Anaerotruncus_colihominis	Clostridium_symbiosum	0.145992	Anaerotruncus_colihominis	Clostridium_symbiosum	0.145992
	Eubacterium_ramulus	Roseburia_hominis	0.149819	Bacteroides_helcogenes	Coprobacter_secundus	0.299671	Bacteroides_cellulosilyticus	Subdoligranulum_variabile	0.249218							Eubacterium_ramulus	Roseburia_hominis	0.149819	Eubacterium_ramulus	Roseburia_hominis	0.149819
	Eubacterium_ramulus	Ruminococcus_faecis	0.252342				Gemmiger_formicilis	Subdoligranulum_variabile	0.319294							Eubacterium_ramulus	Ruminococcus_faecis	0.252342	Eubacterium_ramulus	Ruminococcus_faecis	0.252342
	Eubacterium_ramulus	Fusicatenibacter_saccharivorans	0.151438				Parabacteroides_goldsteinii	Subdoligranulum_variabile	0.20701							Eubacterium_ramulus	Fusicatenibacter_saccharivorans	0.151438	Eubacterium_ramulus	Fusicatenibacter_saccharivorans	0.151438
	Coprococcus_comes	Eubacterium_ramulus	0.249012				Intestinimonas_butyriciproducens	Subdoligranulum_variabile	0.210564							Coprococcus_comes	Eubacterium_ramulus	0.249012	Coprococcus_comes	Eubacterium_ramulus	0.249012
	Eubacterium_ramulus	Eubacterium_ventriosum	0.25765				Angelakisella_massiliensis	Subdoligranulum_variabile	0.289455							Eubacterium_ramulus	Eubacterium_ventriosum	0.25765	Eubacterium_ramulus	Eubacterium_ventriosum	0.25765
	Dorea_formicigenerans	Eubacterium_ramulus	0.151994				Fournierella_massiliensis	Subdoligranulum_variabile	0.212322							Dorea_formicigenerans	Eubacterium_ramulus	0.151994	Dorea_formicigenerans	Eubacterium_ramulus	0.151994
	Anaerotignum_lactatifermentans	Eubacterium_rectale	-0.14104				Clostridioides_difficile	Subdoligranulum_variabile	0.209853							Anaerotignum_lactatifermentans	Eubacterium_rectale	-0.14104	Anaerotignum_lactatifermentans	Eubacterium_rectale	-0.14104
	Anaerotignum_lactatifermentans	Parabacteroides_distasonis	0.177406				Bacteroides_helcogenes	Bacteroides_uniformis	0.250239							Anaerotignum_lactatifermentans	Parabacteroides_distasonis	0.177406	Anaerotignum_lactatifermentans	Parabacteroides_distasonis	0.177406
	Anaerotignum_lactatifermentans	Oscillibacter_sp_PEA192	0.199764				Bacteroides_helcogenes	Bacteroides_ovatus	0.375091							Anaerotignum_lactatifermentans	Oscillibacter_sp_PEA192	0.199764	Anaerotignum_lactatifermentans	Oscillibacter_sp_PEA192	0.199764
	Anaerotignum_lactatifermentans	Negativibacillus_massiliensis	0.24183				Bacteroides_cellulosilyticus	Bacteroides_helcogenes	0.376531							Anaerotignum_lactatifermentans	Negativibacillus_massiliensis	0.24183	Anaerotignum_lactatifermentans	Negativibacillus_massiliensis	0.24183
	Intestinimonas_butyriciproducens	Pseudoflavonifractor_capillosus	0.175905				Bacteroides_fragilis	Bacteroides_helcogenes	0.230461							Intestinimonas_butyriciproducens	Pseudoflavonifractor_capillosus	0.175905	Intestinimonas_butyriciproducens	Pseudoflavonifractor_capillosus	0.175905
	Clostridium_phoceensis	Pseudoflavonifractor_capillosus	0.251392				Bacteroides_helcogenes	Parabacteroides_sp_CT06	0.21438							Clostridium_phoceensis	Pseudoflavonifractor_capillosus	0.251392	Clostridium_phoceensis	Pseudoflavonifractor_capillosus	0.251392
	Neglecta_timonensis	Pseudoflavonifractor_capillosus	0.273352				Bacteroides_fluxus	Bacteroides_helcogenes	0.289559							Neglecta_timonensis	Pseudoflavonifractor_capillosus	0.273352	Neglecta_timonensis	Pseudoflavonifractor_capillosus	0.273352
	Anaerotignum_lactatifermentans	Pseudoflavonifractor_capillosus	0.228826				Bacteroides_helcogenes	Barnesiella_viscericola	0.323167							Anaerotignum_lactatifermentans	Pseudoflavonifractor_capillosus	0.228826	Anaerotignum_lactatifermentans	Pseudoflavonifractor_capillosus	0.228826
	Angelakisella_massiliensis	Culturomica_massiliensis	0.174936													Angelakisella_massiliensis	Culturomica_massiliensis	0.174936	Angelakisella_massiliensis	Culturomica_massiliensis	0.174936
	Angelakisella_massiliensis	Eubacterium_siraeum	0.15206													Angelakisella_massiliensis	Eubacterium_siraeum	0.15206	Angelakisella_massiliensis	Eubacterium_siraeum	0.15206
	Angelakisella_massiliensis	Clostridiales_bacterium_CCNA10	0.203801													Angelakisella_massiliensis	Clostridiales_bacterium_CCNA10	0.203801	Angelakisella_massiliensis	Clostridiales_bacterium_CCNA10	0.203801
	Angelakisella_massiliensis	Negativibacillus_massiliensis	0.253513													Angelakisella_massiliensis	Negativibacillus_massiliensis	0.253513	Angelakisella_massiliensis	Negativibacillus_massiliensis	0.253513
	Angelakisella_massiliensis	Pseudoflavonifractor_capillosus	0.454526													Angelakisella_massiliensis	Pseudoflavonifractor_capillosus	0.454526	Angelakisella_massiliensis	Pseudoflavonifractor_capillosus	0.454526
	Blautia_obeum	Clostridium_asparagiforme	0.143134													Blautia_obeum	Clostridium_asparagiforme	0.143134	Blautia_obeum	Clostridium_asparagiforme	0.143134
	Clostridium_asparagiforme	Ruminococcus_bicirculans	-0.143241													Clostridium_asparagiforme	Ruminococcus_bicirculans	-0.143241	Clostridium_asparagiforme	Ruminococcus_bicirculans	-0.143241
	Clostridium_asparagiforme	Clostridium_bolteae	0.354129													Clostridium_asparagiforme	Clostridium_bolteae	0.354129	Clostridium_asparagiforme	Clostridium_bolteae	0.354129
	Clostridium_asparagiforme	Clostridium_phoceensis	0.143221													Clostridium_asparagiforme	Clostridium_phoceensis	0.143221	Clostridium_asparagiforme	Clostridium_phoceensis	0.143221
	Hungatella_hathewayi	Ruthenibacterium_lactatiformans	0.272605													Hungatella_hathewayi	Ruthenibacterium_lactatiformans	0.272605	Hungatella_hathewayi	Ruthenibacterium_lactatiformans	0.272605
	Eisenbergiella_tayi	Hungatella_hathewayi	0.199871													Eisenbergiella_tayi	Hungatella_hathewayi	0.199871	Eisenbergiella_tayi	Hungatella_hathewayi	0.199871
	Clostridium_bolteae	Hungatella_hathewayi	0.290492													Clostridium_bolteae	Hungatella_hathewayi	0.290492	Clostridium_bolteae	Hungatella_hathewayi	0.290492
	Clostridium_innocuum	Hungatella_hathewayi	0.213717													Clostridium_innocuum	Hungatella_hathewayi	0.213717	Clostridium_innocuum	Hungatella_hathewayi	0.213717
	Coprobacter_secundus	Hungatella_hathewayi	0.144575													Coprobacter_secundus	Hungatella_hathewayi	0.144575	Coprobacter_secundus	Hungatella_hathewayi	0.144575
	Clostridium_symbiosum	Hungatella_hathewayi	0.26906													Clostridium_symbiosum	Hungatella_hathewayi	0.26906	Clostridium_symbiosum	Hungatella_hathewayi	0.26906
	Fournierella_massiliensis	Negativibacillus_massiliensis	0.19679													Fournierella_massiliensis	Negativibacillus_massiliensis	0.19679	Fournierella_massiliensis	Negativibacillus_massiliensis	0.19679
	Fournierella_massiliensis	Pseudoflavonifractor_capillosus	0.298038													Fournierella_massiliensis	Pseudoflavonifractor_capillosus	0.298038	Fournierella_massiliensis	Pseudoflavonifractor_capillosus	0.298038
	Angelakisella_massiliensis	Fournierella_massiliensis	0.274931													Angelakisella_massiliensis	Fournierella_massiliensis	0.274931	Angelakisella_massiliensis	Fournierella_massiliensis	0.274931
	Bacteroides_dorei	Bacteroides_salanitronis	0.149137													Bacteroides_dorei	Bacteroides_salanitronis	0.149137	Bacteroides_dorei	Bacteroides_salanitronis	0.149137
	Bacteroides_salanitronis	Bacteroides_vulgatus	0.172916													Bacteroides_salanitronis	Bacteroides_vulgatus	0.172916	Bacteroides_salanitronis	Bacteroides_vulgatus	0.172916
	Bacteroides_salanitronis	Bacteroides_stercoris	0.163241													Bacteroides_salanitronis	Bacteroides_stercoris	0.163241	Bacteroides_salanitronis	Bacteroides_stercoris	0.163241
	Bacteroides_ovatus	Bacteroides_salanitronis	0.149574													Bacteroides_ovatus	Bacteroides_salanitronis	0.149574	Bacteroides_ovatus	Bacteroides_salanitronis	0.149574
	Bacteroides_coprocola	Bacteroides_salanitronis	0.180797													Bacteroides_coprocola	Bacteroides_salanitronis	0.180797	Bacteroides_coprocola	Bacteroides_salanitronis	0.180797
	Bacteroides_caccae	Bacteroides_salanitronis	0.157082													Bacteroides_caccae	Bacteroides_salanitronis	0.157082	Bacteroides_caccae	Bacteroides_salanitronis	0.157082
	Bacteroides_salanitronis	Prevotellamassilia_timonensis	0.198917													Bacteroides_salanitronis	Prevotellamassilia_timonensis	0.198917	Bacteroides_salanitronis	Prevotellamassilia_timonensis	0.198917
	Bacteroides_fluxus	Bacteroides_salanitronis	0.20132													Bacteroides_fluxus	Bacteroides_salanitronis	0.20132	Bacteroides_fluxus	Bacteroides_salanitronis	0.20132
	Bacteroides_salanitronis	Mediterranea_massiliensis	0.23969													Bacteroides_salanitronis	Mediterranea_massiliensis	0.23969	Bacteroides_salanitronis	Mediterranea_massiliensis	0.23969
	Bacteroides_salanitronis	Coprobacter_secundus	0.17855													Bacteroides_salanitronis	Coprobacter_secundus	0.17855	Bacteroides_salanitronis	Coprobacter_secundus	0.17855
	Akkermansia_muciniphila	Clostridium_sporogenes	0.154956													Akkermansia_muciniphila	Clostridium_sporogenes	0.154956	Akkermansia_muciniphila	Clostridium_sporogenes	0.154956
	Clostridium_sporogenes	Roseburia_intestinalis	0.153261													Clostridium_sporogenes	Roseburia_intestinalis	0.153261	Clostridium_sporogenes	Roseburia_intestinalis	0.153261
	Butyrivibrio_crossotus	Clostridium_sporogenes	0.178381													Butyrivibrio_crossotus	Clostridium_sporogenes	0.178381	Butyrivibrio_crossotus	Clostridium_sporogenes	0.178381
	Clostridium_sporogenes	Eubacterium_eligens	0.145014													Clostridium_sporogenes	Eubacterium_eligens	0.145014	Clostridium_sporogenes	Eubacterium_eligens	0.145014
	Clostridium_sporogenes	bacterium_LF_3	0.33645													Clostridium_sporogenes	bacterium_LF_3	0.33645	Clostridium_sporogenes	bacterium_LF_3	0.33645
	Clostridium_sporogenes	Dorea_formicigenerans	0.169062													Clostridium_sporogenes	Dorea_formicigenerans	0.169062	Clostridium_sporogenes	Dorea_formicigenerans	0.169062
	Clostridium_sporogenes	Erysipelotrichaceae_bacterium_GAM147	0.33393													Clostridium_sporogenes	Erysipelotrichaceae_bacterium_GAM147	0.33393	Clostridium_sporogenes	Erysipelotrichaceae_bacterium_GAM147	0.33393
	Bacteroides_uniformis	Barnesiella_viscericola	0.145579													Bacteroides_uniformis	Barnesiella_viscericola	0.145579	Bacteroides_uniformis	Barnesiella_viscericola	0.145579
	Bacteroides_thetaiotaomicron	Barnesiella_viscericola	0.174039													Bacteroides_thetaiotaomicron	Barnesiella_viscericola	0.174039	Bacteroides_thetaiotaomicron	Barnesiella_viscericola	0.174039
	Alistipes_putredinis	Barnesiella_viscericola	0.228749													Alistipes_putredinis	Barnesiella_viscericola	0.228749	Alistipes_putredinis	Barnesiella_viscericola	0.228749
	Barnesiella_viscericola	Parabacteroides_sp_CT06	0.242249													Barnesiella_viscericola	Parabacteroides_sp_CT06	0.242249	Barnesiella_viscericola	Parabacteroides_sp_CT06	0.242249
	Alistipes_sp_Marseille_P5997	Barnesiella_viscericola	0.415851													Alistipes_sp_Marseille_P5997	Barnesiella_viscericola	0.415851	Alistipes_sp_Marseille_P5997	Barnesiella_viscericola	0.415851
	Bacteroides_salanitronis	Barnesiella_viscericola	0.286678													Bacteroides_salanitronis	Barnesiella_viscericola	0.286678	Bacteroides_salanitronis	Barnesiella_viscericola	0.286678
	Bacteroides_thetaiotaomicron	Clostridium_citroniae	0.147772													Bacteroides_thetaiotaomicron	Clostridium_citroniae	0.147772	Bacteroides_thetaiotaomicron	Clostridium_citroniae	0.147772
	Butyrivibrio_crossotus	Clostridium_citroniae	-0.20233													Butyrivibrio_crossotus	Clostridium_citroniae	-0.20233	Butyrivibrio_crossotus	Clostridium_citroniae	-0.20233
	Bacteroides_salyersiae	Clostridium_citroniae	0.144009													Bacteroides_salyersiae	Clostridium_citroniae	0.144009	Bacteroides_salyersiae	Clostridium_citroniae	0.144009
	Clostridium_bolteae	Clostridium_citroniae	0.285689													Clostridium_bolteae	Clostridium_citroniae	0.285689	Clostridium_bolteae	Clostridium_citroniae	0.285689
	Bacteroides_faecichinchillae	Clostridium_citroniae	0.176129													Bacteroides_faecichinchillae	Clostridium_citroniae	0.176129	Bacteroides_faecichinchillae	Clostridium_citroniae	0.176129
	Clostridium_citroniae	Clostridium_symbiosum	0.152546													Clostridium_citroniae	Clostridium_symbiosum	0.152546	Clostridium_citroniae	Clostridium_symbiosum	0.152546
	Clostridium_asparagiforme	Clostridium_citroniae	0.148508													Clostridium_asparagiforme	Clostridium_citroniae	0.148508	Clostridium_asparagiforme	Clostridium_citroniae	0.148508
	Clostridium_citroniae	Hungatella_hathewayi	0.169399													Clostridium_citroniae	Hungatella_hathewayi	0.169399	Clostridium_citroniae	Hungatella_hathewayi	0.169399
	Blautia_obeum	Clostridioides_difficile	0.20257													Blautia_obeum	Clostridioides_difficile	0.20257	Blautia_obeum	Clostridioides_difficile	0.20257
	Clostridiales_bacterium_CCNA10	Clostridioides_difficile	0.193776													Clostridiales_bacterium_CCNA10	Clostridioides_difficile	0.193776	Clostridiales_bacterium_CCNA10	Clostridioides_difficile	0.193776
	Clostridioides_difficile	Tyzzerella_nexilis	0.314826													Clostridioides_difficile	Tyzzerella_nexilis	0.314826	Clostridioides_difficile	Tyzzerella_nexilis	0.314826
	Bacteroides_faecichinchillae	Clostridioides_difficile	0.190544													Bacteroides_faecichinchillae	Clostridioides_difficile	0.190544	Bacteroides_faecichinchillae	Clostridioides_difficile	0.190544
	Bacteroides_pectinophilus	Clostridioides_difficile	0.201278													Bacteroides_pectinophilus	Clostridioides_difficile	0.201278	Bacteroides_pectinophilus	Clostridioides_difficile	0.201278
	Anaerotruncus_colihominis	Clostridioides_difficile	0.228636													Anaerotruncus_colihominis	Clostridioides_difficile	0.228636	Anaerotruncus_colihominis	Clostridioides_difficile	0.228636
	Clostridioides_difficile	Eubacterium_ramulus	0.29175													Clostridioides_difficile	Eubacterium_ramulus	0.29175	Clostridioides_difficile	Eubacterium_ramulus	0.29175
	Clostridioides_difficile	Pseudoflavonifractor_capillosus	0.144493													Clostridioides_difficile	Pseudoflavonifractor_capillosus	0.144493	Clostridioides_difficile	Pseudoflavonifractor_capillosus	0.144493
	Clostridioides_difficile	Clostridium_citroniae	0.189737													Clostridioides_difficile	Clostridium_citroniae	0.189737	Clostridioides_difficile	Clostridium_citroniae	0.189737
	Bacteroides_cellulosilyticus	Subdoligranulum_variabile	0.234973													Bacteroides_cellulosilyticus	Subdoligranulum_variabile	0.234973	Bacteroides_cellulosilyticus	Subdoligranulum_variabile	0.234973
	Gemmiger_formicilis	Subdoligranulum_variabile	0.306981													Gemmiger_formicilis	Subdoligranulum_variabile	0.306981	Gemmiger_formicilis	Subdoligranulum_variabile	0.306981
	Parabacteroides_goldsteinii	Subdoligranulum_variabile	0.170524													Parabacteroides_goldsteinii	Subdoligranulum_variabile	0.170524	Parabacteroides_goldsteinii	Subdoligranulum_variabile	0.170524
	Intestinimonas_butyriciproducens	Subdoligranulum_variabile	0.142743													Intestinimonas_butyriciproducens	Subdoligranulum_variabile	0.142743	Intestinimonas_butyriciproducens	Subdoligranulum_variabile	0.142743
	Angelakisella_massiliensis	Subdoligranulum_variabile	0.211327													Angelakisella_massiliensis	Subdoligranulum_variabile	0.211327	Angelakisella_massiliensis	Subdoligranulum_variabile	0.211327
	Fournierella_massiliensis	Subdoligranulum_variabile	0.247323													Fournierella_massiliensis	Subdoligranulum_variabile	0.247323	Fournierella_massiliensis	Subdoligranulum_variabile	0.247323
	Clostridioides_difficile	Subdoligranulum_variabile	0.227071													Clostridioides_difficile	Subdoligranulum_variabile	0.227071	Clostridioides_difficile	Subdoligranulum_variabile	0.227071
	Bacteroides_helcogenes	Bacteroides_uniformis	0.165566													Bacteroides_helcogenes	Bacteroides_uniformis	0.165566	Bacteroides_helcogenes	Bacteroides_uniformis	0.165566
	Bacteroides_helcogenes	Bacteroides_ovatus	0.184997													Bacteroides_helcogenes	Bacteroides_ovatus	0.184997	Bacteroides_helcogenes	Bacteroides_ovatus	0.184997
	Bacteroides_cellulosilyticus	Bacteroides_helcogenes	0.286636													Bacteroides_cellulosilyticus	Bacteroides_helcogenes	0.286636	Bacteroides_cellulosilyticus	Bacteroides_helcogenes	0.286636
	Bacteroides_helcogenes	Parabacteroides_sp_CT06	0.178813													Bacteroides_helcogenes	Parabacteroides_sp_CT06	0.178813	Bacteroides_helcogenes	Parabacteroides_sp_CT06	0.178813
	Bacteroides_helcogenes	Parabacteroides_johnsonii	0.228541													Bacteroides_helcogenes	Parabacteroides_johnsonii	0.228541	Bacteroides_helcogenes	Parabacteroides_johnsonii	0.228541
	Bacteroides_helcogenes	Bacteroides_salyersiae	0.158773													Bacteroides_helcogenes	Bacteroides_salyersiae	0.158773	Bacteroides_helcogenes	Bacteroides_salyersiae	0.158773
	Bacteroides_fluxus	Bacteroides_helcogenes	0.310969													Bacteroides_fluxus	Bacteroides_helcogenes	0.310969	Bacteroides_fluxus	Bacteroides_helcogenes	0.310969
	Bacteroides_faecichinchillae	Bacteroides_helcogenes	0.226234													Bacteroides_faecichinchillae	Bacteroides_helcogenes	0.226234	Bacteroides_faecichinchillae	Bacteroides_helcogenes	0.226234
	Bacteroides_helcogenes	Coprobacter_secundus	0.149337													Bacteroides_helcogenes	Coprobacter_secundus	0.149337	Bacteroides_helcogenes	Coprobacter_secundus	0.149337
																Bacteroides_cellulosilyticus	Bacteroides_uniformis	0.257328	Alistipes_finegoldii	Bacteroides_cellulosilyticus	0.217668
																Bacteroides_fragilis	Bacteroides_thetaiotaomicron	0.231262	Bacteroides_coprophilus	Bacteroides_thetaiotaomicron	0.209231
																Bacteroides_ovatus	Eubacterium_rectale	0.257233	Bacteroides_plebeius	Bacteroides_vulgatus	0.238037
																Bacteroides_thetaiotaomicron	Parabacteroides_sp_CT06	0.230138	Bacteroides_stercoris	Parabacteroides_sp_CT06	0.198225
																Bacteroides_caccae	Lachnospiraceae_bacterium_GAM79	-0.216107	Bacteroides_caccae	Bacteroides_coprocola	0.247671
																Alistipes_shahii	Bacteroides_cellulosilyticus	0.2157	Eubacterium_rectale	Roseburia_inulinivorans	0.243742
																Culturomica_massiliensis	Odoribacter_laneus	0.220553	Prevotellamassilia_timonensis	Ruminococcus_bicirculans	-0.232163
																Bacteroides_dorei	Roseburia_intestinalis	0.296207	Alistipes_obesi	Alistipes_putredinis	0.215644
																Bacteroides_caccae	Ruthenibacterium_lactatiformans	0.274548	Butyrivibrio_crossotus	Eubacterium_siraeum	0.212309
																Bacteroides_dorei	Roseburia_inulinivorans	0.297513	Bacteroides_coprocola	Paraprevotella_xylaniphila	0.198352
																Bacteroides_stercoris	Prevotellamassilia_timonensis	0.285637	Eubacterium_rectale	Roseburia_hominis	0.209269
																Alistipes_shahii	Prevotellamassilia_timonensis	-0.253356	Bacteroides_fluxus	Parabacteroides_johnsonii	0.232651
																Butyrivibrio_crossotus	Culturomica_massiliensis	0.311275	Bacteroides_nordii	Bacteroides_vulgatus	0.224781
																Bacteroides_uniformis	Oscillibacter_sp_PEA192	0.259408	Bacteroides_nordii	Parabacteroides_johnsonii	0.222358
																Odoribacter_laneus	Oscillibacter_sp_PEA192	0.403111	Alistipes_senegalensis	Barnesiella_intestinihominis	0.196471
																Oscillibacter_sp_PEA192	Ruthenibacterium_lactatiformans	0.300857	Alistipes_senegalensis	Prevotellamassilia_timonensis	0.194424
																Oscillibacter_sp_PEA192	Parabacteroides_johnsonii	0.229009	Escherichia_coli	Odoribacter_splanchnicus	-0.230258
																Akkermansia_muciniphila	Eisenbergiella_tayi	0.421108	Bacteroides_vulgatus	Mediterranea_massiliensis	0.315509
																Lachnospiraceae_bacterium_GAM79	Roseburia_hominis	0.222994	Bacteroides_nordii	Ruminococcus_faecis	0.222278
																Bacteroides_dorei	Bacteroides_salyersiae	0.236023	Fusicatenibacter_saccharivorans	Roseburia_faecis	0.212969
																Bacteroides_salyersiae	Parabacteroides_johnsonii	0.275214	Eubacterium_eligens	Faecalibacterium_prausnitzii	0.200899
																Anaerostipes_hadrus	Bacteroides_thetaiotaomicron	0.223326	Eubacterium_eligens	Roseburia_faecis	0.232294
																Alistipes_putredinis	Bacteroides_fluxus	0.27107	Bacteroides_caecimuris	Clostridiales_bacterium_CCNA10	0.224881
																Bacteroides_fluxus	Bacteroides_nordii	0.23637	Clostridium_bolteae	Ruminococcus_bicirculans	-0.229804
																Gemmiger_formicilis	Parasutterella_excrementihominis	-0.309593	Akkermansia_muciniphila	Tyzzerella_nexilis	-0.214337
																Anaerostipes_hadrus	Gemmiger_formicilis	0.337252	Eisenbergiella_tayi	Tyzzerella_nexilis	0.204229
																Clostridium_leptum	Ruthenibacterium_lactatiformans	0.315994	Flavonifractor_plautii	Tyzzerella_nexilis	0.194055
																Bacteroides_cellulosilyticus	Parabacteroides_goldsteinii	0.207676	Lachnospiraceae_bacterium_GAM79	Ruminococcus_gnavus	-0.224103
																Bacteroides_nordii	Parabacteroides_goldsteinii	0.249294	Faecalibacterium_prausnitzii	Ruminococcus_gnavus	-0.194942
																Bacteroides_thetaiotaomicron	Mediterranea_massiliensis	0.245956	Escherichia_coli	Intestinimonas_butyriciproducens	-0.246146
																Mediterranea_massiliensis	Prevotellamassilia_timonensis	0.392655	Faecalibacterium_prausnitzii	Intestinimonas_butyriciproducens	0.256581
																Bacteroides_salyersiae	Ruminococcus_torques	0.306008	Ruminococcus_bicirculans	Ruminococcus_lactaris	0.192603
																Bacteroides_vulgatus	Fusicatenibacter_saccharivorans	0.214011	Akkermansia_muciniphila	Alistipes_timonensis	0.196144
																Fusicatenibacter_saccharivorans	Roseburia_inulinivorans	0.343955	Alistipes_timonensis	Clostridium_leptum	0.24245
																Blautia_obeum	Fusicatenibacter_saccharivorans	0.210058	Collinsella_aerofaciens	Odoribacter_laneus	0.197465
																Alistipes_putredinis	Bilophila_wadsworthia	0.223573	Collinsella_aerofaciens	Parasutterella_excrementihominis	0.213206
																Eubacterium_eligens	Lachnospiraceae_bacterium_GAM79	0.227598	Collinsella_aerofaciens	Dorea_longicatena	0.235746
																Bacteroides_coprophilus	Flavonifractor_plautii	0.237179	Bacteroides_faecichinchillae	Ruthenibacterium_lactatiformans	0.231097
																Bacteroides_fragilis	Flavonifractor_plautii	0.215167	Alistipes_obesi	Bifidobacterium_longum	-0.267082
																Escherichia_coli	Flavonifractor_plautii	0.3625	Bacteroides_pectinophilus	Ruminococcus_lactaris	0.247051
																Lactobacillus_rogosae	Roseburia_inulinivorans	0.230756	Dorea_formicigenerans	Roseburia_hominis	0.293999
																Eisenbergiella_tayi	Lactobacillus_rogosae	-0.247439	Dorea_formicigenerans	Eubacterium_ventriosum	0.239315
																Lactobacillus_rogosae	Odoribacter_splanchnicus	0.20651	Bacteroides_pectinophilus	Dorea_formicigenerans	0.250738
																Clostridium_bolteae	Ruminococcus_torques	0.210887	Coprobacter_secundus	Prevotellamassilia_timonensis	0.201469
																Alistipes_sp_Marseille_P5997	Parabacteroides_sp_CT06	0.207027	Anaerotruncus_colihominis	Bacteroides_ovatus	0.222871
																Roseburia_intestinalis	Tyzzerella_nexilis	0.3289	Bacteroides_coprophilus	Clostridium_symbiosum	0.209565
																Eubacterium_eligens	Tyzzerella_nexilis	0.221321	Anaerotignum_lactatifermentans	Parabacteroides_sp_CT06	0.211359
																Coprococcus_comes	Escherichia_coli	-0.248769	Adlercreutzia_equolifaciens	Anaerotignum_lactatifermentans	-0.222211
																Culturomica_massiliensis	Negativibacillus_massiliensis	0.238452	Anaerotignum_lactatifermentans	Dorea_longicatena	-0.228922
																Coprococcus_comes	Negativibacillus_massiliensis	-0.206291	Clostridium_asparagiforme	Mediterranea_massiliensis	0.240174
																Bacteroides_fragilis	Ruminococcus_gnavus	0.265562	Hungatella_hathewayi	Tyzzerella_nexilis	0.292969
																Bacteroides_caecimuris	Ruminococcus_gnavus	0.307891	Anaerotruncus_colihominis	Hungatella_hathewayi	0.266815
																Blautia_obeum	Ruminococcus_gnavus	0.285615	Escherichia_coli	Fournierella_massiliensis	-0.199929
																Clostridiales_bacterium_CCNA10	Intestinimonas_butyriciproducens	0.230355	Clostridiales_bacterium_CCNA10	Fournierella_massiliensis	0.216178
																Adlercreutzia_equolifaciens	Tyzzerella_nexilis	0.212376	Barnesiella_viscericola	Culturomica_massiliensis	0.208882
																Dorea_longicatena	Intestinimonas_butyriciproducens	-0.258039	Barnesiella_intestinihominis	Barnesiella_viscericola	0.257968
																Dorea_longicatena	Eubacterium_hallii	0.21813	Barnesiella_viscericola	Parabacteroides_johnsonii	0.2501
																Bacteroides_caccae	Bifidobacterium_longum	0.214828	Bacteroides_caecimuris	Clostridium_citroniae	0.276727
																Clostridium_innocuum	Negativibacillus_massiliensis	0.298389	Clostridium_citroniae	Eubacterium_siraeum	-0.21139
																Coprococcus_comes	Eubacterium_ventriosum	0.232927	Bacteroides_fragilis	Bacteroides_helcogenes	0.230461
																Clostridium_leptum	Clostridium_phoceensis	0.207012	Bacteroides_helcogenes	Barnesiella_viscericola	0.323167
																Lactobacillus_rogosae	bacterium_LF_3	0.277443
																Ruminococcus_lactaris	bacterium_LF_3	0.239774
																Bacteroides_pectinophilus	Ruminococcus_bicirculans	0.31238
																Bacteroides_pectinophilus	Eubacterium_eligens	0.323848
																Neglecta_timonensis	Parabacteroides_johnsonii	0.218452
																Blautia_obeum	Dorea_formicigenerans	0.473653
																Dorea_formicigenerans	Ruminococcus_faecis	0.224737
																Erysipelotrichaceae_bacterium_GAM147	Roseburia_intestinalis	0.258068
																Anaerostipes_hadrus	Erysipelotrichaceae_bacterium_GAM147	0.2728
																Anaerotruncus_colihominis	Neglecta_timonensis	0.240931
																Clostridium_symbiosum	Parabacteroides_goldsteinii	0.263875
																Clostridium_leptum	Eubacterium_ramulus	0.248812
																Eubacterium_hallii	Eubacterium_ramulus	0.294605
																Clostridiales_bacterium_CCNA10	Pseudoflavonifractor_capillosus	0.276171
																Clostridium_asparagiforme	Eisenbergiella_tayi	0.258632
																Clostridium_asparagiforme	Intestinimonas_butyriciproducens	0.290345
																Clostridium_asparagiforme	Neglecta_timonensis	0.211393
																Fournierella_massiliensis	Lactobacillus_rogosae	-0.207739
																Bacteroides_dorei	Clostridium_sporogenes	0.305933
																Clostridium_sporogenes	Eubacterium_rectale	0.22732
																Barnesiella_viscericola	Roseburia_inulinivorans	0.229577
																Barnesiella_viscericola	Coprobacter_secundus	0.297027
																Blautia_obeum	Clostridium_citroniae	0.237638
																Clostridium_citroniae	Flavonifractor_plautii	0.224386
																Clostridium_citroniae	Clostridium_innocuum	0.225355
																Bacteroides_vulgatus	Clostridioides_difficile	0.307667
																Bacteroides_thetaiotaomicron	Clostridioides_difficile	0.234584
																Clostridioides_difficile	Roseburia_hominis	0.216859
																Clostridioides_difficile	Clostridium_leptum	0.226687
																Clostridioides_difficile	Clostridium_symbiosum	0.223719
